# Supplementary material for: (6R*,10R*)-Dimethyl 1,4-dioxaspiro­[4.5]decane-6,10-dicarboxyl­ate
Source: Acta Crystallogr Sect E Struct Rep Online. 2013 Jan 19;69(Pt 2):o265. doi: 10.1107/S160053681300161X (PMC3569795; doi:10.1107/S160053681300161X)
Supplement: Supplementary file 1 [file e-69-0o265-sup1.cif]

##############################################################################
#                                                                            #
# This CIF contains the data in a paper accepted for publication in          #
# Acta Crystallographica Section E. It conforms to the requirements of       #
# Notes for Authors for Acta Crystallographica Section E, and has been       #
# peer reviewed under the auspices of the IUCr Commission on Journals.       #
#                                                                            #
# Full details of the Crystallographic Information File format               #
# are given in the paper "The Crystallographic Information File (CIF):       #
# a New Standard Archive File for Crystallography" by S. R. Hall, F. H.      #
# Allen and I. D. Brown [Acta Cryst. (1991), A47, 655-685].                  #
#                                                                            #
# The current version of the core CIF dictionary is obtainable from          #
# ftp://ftp.iucr.org/pub/cif_core.dic.                                       #
#                                                                            #
# Software is freely available for graphical display of the structure(s)     #
# in this CIF. For information consult the CIF software page                 #
# http://www.iucr.org/resources/cif/software.                                #
#                                                                            #
# This file may be used for bona fide research purposes within the           #
# scientific community so long as proper attribution is given to the journal # 
# article from which it was obtained.                                        #
#                                                                            #
##############################################################################
data_I
_audit_creation_method     SHELXL-97
_chemical_name_systematic
;
(6<i>R</i>*,10<i>R</i>*)-Dimethyl 1,4-dioxaspiro[4.5]decane-6,10-dicarboxylate
;
_chemical_name_common     ?
_chemical_formula_moiety     'C12 H18 O6'
_chemical_formula_sum     'C12 H18 O6'
_chemical_formula_iupac     'C12 H18 O6'
_chemical_formula_weight     258.26
_chemical_melting_point     ?
_symmetry_cell_setting     monoclinic
_symmetry_space_group_name_H-M     'P c'
_symmetry_space_group_name_Hall     'P -2yc'
loop_
    _symmetry_equiv_pos_as_xyz
    'x, y, z'
    'x, -y, z+1/2'
_cell_length_a     8.6243(9)
_cell_length_b     7.3203(6)
_cell_length_c     10.1704(9)
_cell_angle_alpha     90.00
_cell_angle_beta     91.719(8)
_cell_angle_gamma     90.00
_cell_volume     641.79(10)
_cell_formula_units_Z     2
_cell_measurement_reflns_used     1887
_cell_measurement_theta_min     2.7770
_cell_measurement_theta_max     28.6089
_cell_measurement_temperature     293(2)
_exptl_crystal_description     plate
_exptl_crystal_colour     colourless
_exptl_crystal_size_max     0.2
_exptl_crystal_size_mid     0.2
_exptl_crystal_size_min     0.05
_exptl_crystal_density_diffrn     1.336
_exptl_crystal_density_meas     ?
_exptl_crystal_density_method     'not measured'
_exptl_crystal_F_000     276
_exptl_absorpt_coefficient_mu     0.107
_exptl_absorpt_correction_type     multi-scan
_exptl_absorpt_process_details
;
(CrysAlis PRO; Agilent, 2011)
;
_exptl_absorpt_correction_T_min     0.91855
_exptl_absorpt_correction_T_max     1.00000
_diffrn_ambient_temperature     293(2)
_diffrn_radiation_type     MoK\a
_diffrn_radiation_wavelength     0.71073
_diffrn_radiation_source     'Enhance (Mo) X-ray Source'
_diffrn_radiation_monochromator     graphite
_diffrn_measurement_device_type     'Agilent Xcalibur Sapphire3'
_diffrn_measurement_method     '\w scans'
_diffrn_detector_area_resol_mean     16.1829
_diffrn_reflns_number     5645
_diffrn_reflns_av_R_equivalents     0.0248
_diffrn_reflns_av_sigmaI/netI     0.0322
_diffrn_reflns_theta_min     2.78
_diffrn_reflns_theta_max     28.67
_diffrn_reflns_theta_full     25.00
_diffrn_measured_fraction_theta_max     0.903
_diffrn_measured_fraction_theta_full     0.996
_diffrn_reflns_limit_h_min     -10
_diffrn_reflns_limit_h_max     10
_diffrn_reflns_limit_k_min     -9
_diffrn_reflns_limit_k_max     9
_diffrn_reflns_limit_l_min     -13
_diffrn_reflns_limit_l_max     13
_diffrn_standards_number     ?
_diffrn_standards_interval_count     ?
_diffrn_standards_interval_time     ?
_diffrn_standards_decay_%     ?
_refine_special_details
;
Refinement of <i>F</i>^2^ against ALL reflections. The weighted <i>R</i>-factor
<i>wR</i> and goodness of fit <i>S</i> are based on <i>F</i>^2^, conventional
<i>R</i>-factors <i>R</i> are based on <i>F</i>, with <i>F</i> set to zero for
negative <i>F</i>^2^. The threshold expression of <i>F</i>^2^ >
\s(<i>F</i>^2^) is used only for calculating <i>R</i>-factors(gt) <i>etc</i>.
and is not relevant to the choice of reflections for refinement.
<i>R</i>-factors based on <i>F</i>^2^ are statistically about twice as large
as those based on <i>F</i>, and <i>R</i>- factors based on ALL data will be
even larger.
;
_reflns_number_total     2717
_reflns_number_gt     2329
_reflns_threshold_expression     I>2sigma(I)
_refine_ls_structure_factor_coef     Fsqd
_refine_ls_matrix_type     full
_refine_ls_R_factor_all     0.0560
_refine_ls_R_factor_gt     0.0471
_refine_ls_wR_factor_gt     0.1360
_refine_ls_wR_factor_ref     0.1482
_refine_ls_goodness_of_fit_ref     1.027
_refine_ls_restrained_S_all     1.027
_refine_ls_number_reflns     2717
_refine_ls_number_parameters     163
_refine_ls_number_restraints     2
_refine_ls_hydrogen_treatment     constr
_refine_ls_weighting_scheme     calc
_refine_ls_weighting_details
         'calc w=1/[\s^2^(Fo^2^)+(0.1000P)^2^+0.0000P] where P=(Fo^2^+2Fc^2^)/3'
_atom_sites_solution_hydrogens     geom
_atom_sites_solution_primary     direct
_atom_sites_solution_secondary     difmap
_refine_ls_shift/su_max     0.000
_refine_ls_shift/su_mean     0.000
_refine_diff_density_max     0.314
_refine_diff_density_min     -0.230
_refine_ls_extinction_method     none
_refine_ls_extinction_coef     ?
loop_
    _atom_type_symbol
    _atom_type_description
    _atom_type_scat_dispersion_real
    _atom_type_scat_dispersion_imag
    _atom_type_scat_source
    'C' 'C' 0.0033 0.0016
                         'International Tables Vol C Tables 4.2.6.8 and 6.1.1.4'
    'H' 'H' 0.0000 0.0000
                         'International Tables Vol C Tables 4.2.6.8 and 6.1.1.4'
    'O' 'O' 0.0106 0.0060
                         'International Tables Vol C Tables 4.2.6.8 and 6.1.1.4'
_computing_data_collection
;
CrysAlis PRO (Agilent, 2011)
;
_computing_cell_refinement
;
CrysAlis PRO (Agilent, 2011)
;
_computing_data_reduction
;
CrysAlis PRO (Agilent, 2011)
;
_computing_structure_solution     'SHELXS97 (Sheldrick, 2008)'
_computing_structure_refinement     'SHELXL97 (Sheldrick, 2008)'
_computing_molecular_graphics     '<i>CrystalMaker</i> (CrystalMaker, 2011)'
_computing_publication_material     'SHELXL97 (Sheldrick, 2008)'
loop_
    _atom_site_type_symbol
    _atom_site_label
    _atom_site_fract_x
    _atom_site_fract_y
    _atom_site_fract_z
    _atom_site_U_iso_or_equiv
    _atom_site_adp_type
    _atom_site_calc_flag
    _atom_site_refinement_flags
    _atom_site_occupancy
    _atom_site_symmetry_multiplicity
    _atom_site_disorder_assembly
    _atom_site_disorder_group
    C C1 0.4569(2) 0.2366(3) 0.86367(19) 0.0350(5) Uani d . 1 1 . .
    O O1 0.2305(3) 0.1361(4) 1.0635(2) 0.0837(8) Uani d . 1 1 . .
    C C2 0.2830(3) 0.1979(3) 0.8327(2) 0.0397(5) Uani d . 1 1 . .
    H H2 0.2775 0.1093 0.7605 0.048 Uiso calc R 1 1 . .
    O O2 0.0836(3) 0.0069(3) 0.9057(2) 0.0618(6) Uani d . 1 1 . .
    C C3 0.1999(3) 0.3712(4) 0.7846(3) 0.0527(6) Uani d . 1 1 . .
    H H3A 0.0899 0.3460 0.7733 0.063 Uiso calc R 1 1 . .
    H H3B 0.2388 0.4053 0.6995 0.063 Uiso calc R 1 1 . .
    O O3 0.7232(3) 0.5536(4) 0.9408(3) 0.0847(8) Uani d . 1 1 . .
    O O4 0.7037(2) 0.3362(3) 1.09499(18) 0.0544(5) Uani d . 1 1 . .
    C C4 0.2227(4) 0.5314(4) 0.8801(3) 0.0589(7) Uani d . 1 1 . .
    H H4A 0.1742 0.6400 0.8427 0.071 Uiso calc R 1 1 . .
    H H4B 0.1728 0.5039 0.9620 0.071 Uiso calc R 1 1 . .
    O O5 0.52831(19) 0.2833(2) 0.74210(15) 0.0452(4) Uani d . 1 1 . .
    C C5 0.3944(4) 0.5677(3) 0.9073(3) 0.0535(7) Uani d . 1 1 . .
    H H5A 0.4059 0.6666 0.9703 0.064 Uiso calc R 1 1 . .
    H H5B 0.4420 0.6057 0.8265 0.064 Uiso calc R 1 1 . .
    O O6 0.53266(19) 0.0753(2) 0.91042(16) 0.0431(4) Uani d . 1 1 . .
    C C6 0.4790(3) 0.3956(3) 0.9621(2) 0.0398(5) Uani d . 1 1 . .
    H H6 0.4301 0.3607 1.0441 0.048 Uiso calc R 1 1 . .
    C C7 0.2023(3) 0.1132(4) 0.9483(2) 0.0442(5) Uani d . 1 1 . .
    C C8 0.6476(3) 0.4376(4) 0.9939(2) 0.0473(6) Uani d . 1 1 . .
    C C9 -0.0086(5) -0.0765(5) 1.0061(4) 0.0781(10) Uani d . 1 1 . .
    H H9A -0.0899 -0.1481 0.9651 0.117 Uiso calc R 1 1 . .
    H H9B -0.0533 0.0171 1.0591 0.117 Uiso calc R 1 1 . .
    H H9C 0.0562 -0.1539 1.0606 0.117 Uiso calc R 1 1 . .
    C C10 0.8590(4) 0.3810(5) 1.1422(4) 0.0701(9) Uani d . 1 1 . .
    H H10A 0.8881 0.3015 1.2138 0.105 Uiso calc R 1 1 . .
    H H10B 0.8617 0.5054 1.1719 0.105 Uiso calc R 1 1 . .
    H H10C 0.9301 0.3657 1.0722 0.105 Uiso calc R 1 1 . .
    C C11 0.6241(5) 0.1332(5) 0.7054(3) 0.0690(8) Uani d . 1 1 . .
    H H11A 0.5974 0.0938 0.6165 0.083 Uiso calc R 1 1 . .
    H H11B 0.7326 0.1685 0.7093 0.083 Uiso calc R 1 1 . .
    C C12 0.5965(6) -0.0107(5) 0.7970(4) 0.0818(12) Uani d . 1 1 . .
    H H12A 0.6926 -0.0730 0.8208 0.098 Uiso calc R 1 1 . .
    H H12B 0.5241 -0.0990 0.7594 0.098 Uiso calc R 1 1 . .
loop_
    _atom_site_aniso_label
    _atom_site_aniso_U_11
    _atom_site_aniso_U_22
    _atom_site_aniso_U_33
    _atom_site_aniso_U_12
    _atom_site_aniso_U_13
    _atom_site_aniso_U_23
    C1 0.0413(12) 0.0341(10) 0.0298(10) 0.0001(8) 0.0028(8) 0.0031(8)
    O1 0.0846(17) 0.124(2) 0.0432(11) -0.0515(15) 0.0057(10) 0.0031(12)
    C2 0.0429(12) 0.0414(12) 0.0346(11) -0.0009(9) -0.0037(8) -0.0019(9)
    O2 0.0594(12) 0.0623(12) 0.0638(12) -0.0207(9) 0.0007(9) -0.0022(9)
    C3 0.0543(15) 0.0568(15) 0.0465(14) 0.0105(12) -0.0066(11) 0.0056(11)
    O3 0.0750(16) 0.0944(18) 0.0845(17) -0.0420(15) 0.0001(12) 0.0270(14)
    O4 0.0454(10) 0.0592(11) 0.0580(11) -0.0120(8) -0.0054(8) 0.0028(9)
    C4 0.0665(19) 0.0498(14) 0.0601(16) 0.0181(13) -0.0012(13) 0.0003(13)
    O5 0.0594(11) 0.0409(8) 0.0360(8) 0.0035(7) 0.0103(7) 0.0046(7)
    C5 0.0700(19) 0.0319(11) 0.0586(16) 0.0019(11) 0.0038(13) -0.0062(11)
    O6 0.0502(10) 0.0344(8) 0.0445(9) 0.0041(7) -0.0009(7) 0.0060(7)
    C6 0.0458(13) 0.0375(11) 0.0364(11) -0.0049(9) 0.0048(9) -0.0009(9)
    C7 0.0359(12) 0.0505(13) 0.0459(13) -0.0015(9) -0.0030(9) -0.0030(10)
    C8 0.0532(15) 0.0479(13) 0.0412(12) -0.0141(11) 0.0058(10) -0.0059(10)
    C9 0.073(2) 0.069(2) 0.093(3) -0.0289(17) 0.0185(18) -0.0040(18)
    C10 0.0461(17) 0.086(2) 0.078(2) -0.0110(15) -0.0106(14) -0.0074(18)
    C11 0.087(2) 0.0631(18) 0.0581(17) 0.0159(16) 0.0190(15) -0.0070(15)
    C12 0.107(3) 0.0574(18) 0.082(2) 0.0358(18) 0.031(2) 0.0060(16)
_geom_special_details
;
All e.s.d.'s (except the e.s.d. in the dihedral angle between two l.s. planes)
are estimated using the full covariance matrix. The cell e.s.d.'s are taken
into account individually in the estimation of e.s.d.'s in distances, angles
and torsion angles; correlations between e.s.d.'s in cell parameters are only
used when they are defined by crystal symmetry. An approximate (isotropic)
treatment of cell e.s.d.'s is used for estimating e.s.d.'s involving l.s.
planes.
;
loop_
    _geom_bond_atom_site_label_1
    _geom_bond_atom_site_label_2
    _geom_bond_site_symmetry_2
    _geom_bond_distance
    _geom_bond_publ_flag
    C1 O6 . 1.424(3) ?
    C1 O5 . 1.439(2) ?
    C1 C6 . 1.544(3) ?
    C1 C2 . 1.549(3) ?
    O1 C7 . 1.201(3) ?
    C2 C7 . 1.516(4) ?
    C2 C3 . 1.530(3) ?
    C2 H2 . 0.9800 ?
    O2 C7 . 1.347(3) ?
    O2 C9 . 1.448(4) ?
    C3 C4 . 1.531(4) ?
    C3 H3A . 0.9700 ?
    C3 H3B . 0.9700 ?
    O3 C8 . 1.208(3) ?
    O4 C8 . 1.346(3) ?
    O4 C10 . 1.446(3) ?
    C4 C5 . 1.522(4) ?
    C4 H4A . 0.9700 ?
    C4 H4B . 0.9700 ?
    O5 C11 . 1.431(4) ?
    C5 C6 . 1.551(4) ?
    C5 H5A . 0.9700 ?
    C5 H5B . 0.9700 ?
    O6 C12 . 1.438(4) ?
    C6 C8 . 1.511(4) ?
    C6 H6 . 0.9800 ?
    C9 H9A . 0.9600 ?
    C9 H9B . 0.9600 ?
    C9 H9C . 0.9600 ?
    C10 H10A . 0.9600 ?
    C10 H10B . 0.9600 ?
    C10 H10C . 0.9600 ?
    C11 C12 . 1.431(5) ?
    C11 H11A . 0.9700 ?
    C11 H11B . 0.9700 ?
    C12 H12A . 0.9700 ?
    C12 H12B . 0.9700 ?
loop_
    _geom_angle_atom_site_label_1
    _geom_angle_atom_site_label_2
    _geom_angle_atom_site_label_3
    _geom_angle_site_symmetry_1
    _geom_angle_site_symmetry_3
    _geom_angle
    _geom_angle_publ_flag
    O6 C1 O5 . . 106.25(17) ?
    O6 C1 C6 . . 111.21(17) ?
    O5 C1 C6 . . 109.28(17) ?
    O6 C1 C2 . . 110.39(17) ?
    O5 C1 C2 . . 107.80(17) ?
    C6 C1 C2 . . 111.70(18) ?
    C7 C2 C3 . . 111.5(2) ?
    C7 C2 C1 . . 112.39(17) ?
    C3 C2 C1 . . 110.79(19) ?
    C7 C2 H2 . . 107.3 ?
    C3 C2 H2 . . 107.3 ?
    C1 C2 H2 . . 107.3 ?
    C7 O2 C9 . . 116.4(2) ?
    C2 C3 C4 . . 112.48(19) ?
    C2 C3 H3A . . 109.1 ?
    C4 C3 H3A . . 109.1 ?
    C2 C3 H3B . . 109.1 ?
    C4 C3 H3B . . 109.1 ?
    H3A C3 H3B . . 107.8 ?
    C8 O4 C10 . . 115.9(2) ?
    C5 C4 C3 . . 110.8(2) ?
    C5 C4 H4A . . 109.5 ?
    C3 C4 H4A . . 109.5 ?
    C5 C4 H4B . . 109.5 ?
    C3 C4 H4B . . 109.5 ?
    H4A C4 H4B . . 108.1 ?
    C11 O5 C1 . . 107.9(2) ?
    C4 C5 C6 . . 111.6(2) ?
    C4 C5 H5A . . 109.3 ?
    C6 C5 H5A . . 109.3 ?
    C4 C5 H5B . . 109.3 ?
    C6 C5 H5B . . 109.3 ?
    H5A C5 H5B . . 108.0 ?
    C1 O6 C12 . . 106.2(2) ?
    C8 C6 C1 . . 113.1(2) ?
    C8 C6 C5 . . 110.5(2) ?
    C1 C6 C5 . . 109.36(19) ?
    C8 C6 H6 . . 107.9 ?
    C1 C6 H6 . . 107.9 ?
    C5 C6 H6 . . 107.9 ?
    O1 C7 O2 . . 121.6(2) ?
    O1 C7 C2 . . 128.0(2) ?
    O2 C7 C2 . . 110.4(2) ?
    O3 C8 O4 . . 122.8(2) ?
    O3 C8 C6 . . 125.2(3) ?
    O4 C8 C6 . . 111.9(2) ?
    O2 C9 H9A . . 109.5 ?
    O2 C9 H9B . . 109.5 ?
    H9A C9 H9B . . 109.5 ?
    O2 C9 H9C . . 109.5 ?
    H9A C9 H9C . . 109.5 ?
    H9B C9 H9C . . 109.5 ?
    O4 C10 H10A . . 109.5 ?
    O4 C10 H10B . . 109.5 ?
    H10A C10 H10B . . 109.5 ?
    O4 C10 H10C . . 109.5 ?
    H10A C10 H10C . . 109.5 ?
    H10B C10 H10C . . 109.5 ?
    C12 C11 O5 . . 106.7(3) ?
    C12 C11 H11A . . 110.4 ?
    O5 C11 H11A . . 110.4 ?
    C12 C11 H11B . . 110.4 ?
    O5 C11 H11B . . 110.4 ?
    H11A C11 H11B . . 108.6 ?
    C11 C12 O6 . . 106.0(3) ?
    C11 C12 H12A . . 110.5 ?
    O6 C12 H12A . . 110.5 ?
    C11 C12 H12B . . 110.5 ?
    O6 C12 H12B . . 110.5 ?
    H12A C12 H12B . . 108.7 ?
_iucr_refine_instructions_details
;
TITL abs in Pc
CELL 0.71073   8.6243   7.3203  10.1704  90.000  91.719  90.000
ZERR    2.00   0.0009   0.0006   0.0009   0.000   0.008   0.000
LATT -1
SYMM X, -Y, 0.5+Z
SFAC C H O
UNIT 24 36 12
L.S. 6
BOND $h
FMAP 2
PLAN 4
acta 50
WGHT    0.100000
FVAR       0.45988
C1    1    0.456861    0.236566    0.863665    11.00000    0.04127    0.03411 =
         0.02977    0.00313    0.00284    0.00010
O1    3    0.230478    0.136116    1.063501    11.00000    0.08456    0.12369 =
         0.04323    0.00305    0.00573   -0.05154
C2    1    0.282961    0.197932    0.832723    11.00000    0.04286    0.04142 =
         0.03455   -0.00190   -0.00367   -0.00092
AFIX  13
H2    2    0.277507    0.109338    0.760492    11.00000   -1.20000
AFIX   0
O2    3    0.083626    0.006899    0.905661    11.00000    0.05935    0.06231 =
         0.06376   -0.00223    0.00067   -0.02075
C3    1    0.199868    0.371222    0.784618    11.00000    0.05431    0.05675 =
         0.04649    0.00562   -0.00661    0.01053
AFIX  23
H3A   2    0.089855    0.346018    0.773313    11.00000   -1.20000
H3B   2    0.238768    0.405304    0.699541    11.00000   -1.20000
AFIX   0
O3    3    0.723194    0.553554    0.940791    11.00000    0.07501    0.09443 =
         0.08451    0.02698    0.00005   -0.04200
O4    3    0.703732    0.336197    1.094987    11.00000    0.04541    0.05923 =
         0.05803    0.00278   -0.00536   -0.01204
C4    1    0.222651    0.531417    0.880061    11.00000    0.06649    0.04981 =
         0.06014    0.00026   -0.00120    0.01813
AFIX  23
H4A   2    0.174216    0.639982    0.842706    11.00000   -1.20000
H4B   2    0.172836    0.503874    0.961983    11.00000   -1.20000
AFIX   0
O5    3    0.528309    0.283287    0.742098    11.00000    0.05939    0.04085 =
         0.03598    0.00457    0.01034    0.00347
C5    1    0.394379    0.567694    0.907295    11.00000    0.06999    0.03185 =
         0.05862   -0.00620    0.00377    0.00191
AFIX  23
H5A   2    0.405914    0.666551    0.970342    11.00000   -1.20000
H5B   2    0.442010    0.605678    0.826537    11.00000   -1.20000
AFIX   0
O6    3    0.532659    0.075336    0.910419    11.00000    0.05019    0.03442 =
         0.04454    0.00595   -0.00087    0.00405
C6    1    0.479034    0.395590    0.962120    11.00000    0.04584    0.03745 =
         0.03643   -0.00094    0.00480   -0.00488
AFIX  13
H6    2    0.430068    0.360699    1.044131    11.00000   -1.20000
AFIX   0
C7    1    0.202334    0.113180    0.948286    11.00000    0.03590    0.05054 =
         0.04593   -0.00298   -0.00303   -0.00154
C8    1    0.647567    0.437580    0.993879    11.00000    0.05320    0.04787 =
         0.04123   -0.00590    0.00579   -0.01409
C9    1   -0.008610   -0.076535    1.006103    11.00000    0.07350    0.06916 =
         0.09273   -0.00397    0.01846   -0.02892
AFIX  33
H9A   2   -0.089851   -0.148136    0.965150    11.00000   -1.50000
H9B   2   -0.053312    0.017097    1.059118    11.00000   -1.50000
H9C   2    0.056201   -0.153864    1.060612    11.00000   -1.50000
AFIX   0
C10   1    0.858961    0.380971    1.142158    11.00000    0.04610    0.08562 =
         0.07787   -0.00742   -0.01064   -0.01097
AFIX  33
H10A  2    0.888149    0.301458    1.213770    11.00000   -1.50000
H10B  2    0.861704    0.505442    1.171858    11.00000   -1.50000
H10C  2    0.930077    0.365735    1.072161    11.00000   -1.50000
AFIX   0
C11   1    0.624111    0.133177    0.705416    11.00000    0.08694    0.06307 =
         0.05809   -0.00704    0.01904    0.01586
AFIX  23
H11A  2    0.597385    0.093765    0.616540    11.00000   -1.20000
H11B  2    0.732562    0.168468    0.709304    11.00000   -1.20000
AFIX   0
C12   1    0.596526   -0.010702    0.797040    11.00000    0.10731    0.05739 =
         0.08241    0.00595    0.03110    0.03582
AFIX  23
H12A  2    0.692598   -0.072998    0.820813    11.00000   -1.20000
H12B  2    0.524056   -0.098998    0.759358    11.00000   -1.20000
HKLF 4
REM  abs in Pc
REM R1 =  0.0471 for   2329 Fo > 4sig(Fo)  and  0.0560 for all   2717 data
REM    163 parameters refined using      2 restraints
END
WGHT      0.0687      0.0797
REM Highest difference peak  0.314,  deepest hole -0.230,  1-sigma level  0.041
Q1    1   0.6610  0.0529  0.8457  11.00000  0.05    0.31
Q2    1   0.7572  0.4389  0.9179  11.00000  0.05    0.29
Q3    1   0.0934  0.1182  0.9165  11.00000  0.05    0.17
Q4    1   0.2576  0.1899  0.8953  11.00000  0.05    0.16
;
data_global
_journal_date_recd_electronic     2012-12-05
_journal_date_accepted     2013-01-16
_journal_name_full     'Acta Crystallographica, Section E'
_journal_year     2013
_journal_volume     69
_journal_issue      2
_journal_page_first     o265
_journal_page_last     o265
_journal_paper_category     QO
_journal_paper_doi     10.1107/S160053681300161X
_journal_coeditor_code     DS2225
_publ_contact_author_name     'Daniel Strand'
_publ_contact_author_address
;
Centre for Analysis and Synthesis
Department of Chemistry
Lund University
Box 124
221 00 Lund
Sweden
;
_publ_contact_author_email     'daniel.strand@chem.lu.se'
_publ_contact_author_fax     '+46 46 222 8209'
_publ_contact_author_phone     '+46 46 222 8123'
_publ_section_title
;
(6<i>R</i>*,10<i>R</i>*)-Dimethyl 1,4-dioxaspiro[4.5]decane-6,10-dicarboxylate
;
loop_
    _publ_author_name
    _publ_author_footnote
    _publ_author_address
    'Jahangiri, Amita' .
;
Centre for Analysis and Synthesis
Department of Chemistry
Lund University
Box 124
221 00 Lund
Sweden
;
    'Wendt, Ola F.' .
;
Centre for Analysis and Synthesis
Department of Chemistry
Lund University
Box 123
221 00 Lund
Sweden
;
    'Strand, Daniel' .
;
Centre for Analysis and Synthesis
Department of Chemistry
Lund University
Box 124
221 00 Lund
Sweden
;
