# Supplementary material for: (6R*,10R*)-Dimethyl 1,4-dioxaspiro­[4.5]decane-6,10-dicarboxyl­ate
Source: Acta Crystallogr Sect E Struct Rep Online. 2013 Jan 19;69(Pt 2):o265. doi: 10.1107/S160053681300161X (PMC3569795; doi:10.1107/S160053681300161X)
Supplement: Supplementary file 2 [file e-69-0o265-Isup2.hkl]

# 
# h,k,l, Fc-squared, Fo-squared, sigma(Fo-squared) and status flag 
# 
data_I
_shelx_title ' abs in Pc' 
_shelx_refln_list_code          4 
_shelx_F_calc_maximum       68.36 
_exptl_crystal_F_000       276.00 
_reflns_d_resolution_high  0.7407 
 
loop_ 
 _symmetry_equiv_pos_as_xyz 
 'x, y, z' 
 'x, -y, z+1/2' 
 
_cell_length_a     8.6243 
_cell_length_b     7.3203 
_cell_length_c    10.1704 
_cell_angle_alpha  90.000 
_cell_angle_beta   91.719 
_cell_angle_gamma  90.000 
 
_shelx_F_squared_multiplier     1.000 
 
loop_ 
 _refln_index_h 
 _refln_index_k 
 _refln_index_l 
 _refln_F_squared_calc 
 _refln_F_squared_meas 
 _refln_F_squared_sigma 
 _refln_observed_status 
   2   1 -13        3.69        3.59      1.32 o 
   3   1 -13       12.32       10.35      2.22 o 
  -3   0 -12        1.42        3.26      1.65 o 
  -2   0 -12        0.85        0.38      0.85 o 
   2   0 -12        1.77        1.47      1.32 o 
   3   0 -12       21.56       24.26      3.03 o 
   4   0 -12       15.00       17.21      2.74 o 
  -3   1 -12        4.18        3.30      1.14 o 
  -2   1 -12        4.01        5.46      1.99 o 
   2   1 -12        2.80        2.74      0.92 o 
   3   1 -12        5.68        5.56      1.07 o 
   4   1 -12        7.20        8.17      2.18 o 
   5   1 -12        2.42        4.30      1.56 o 
  -3   2 -12        5.43        6.05      1.99 o 
  -2   2 -12        3.99        4.04      1.63 o 
   2   2 -12        2.36        4.64      1.04 o 
   3   2 -12        6.62        7.63      1.42 o 
   4   2 -12        4.73        4.68      1.61 o 
  -2   3 -12        0.71        0.61      1.04 o 
  -2   4 -12        4.19        0.00      1.28 o 
  -5   1 -11       15.03       17.44      2.36 o 
  -4   1 -11       17.11       20.39      2.25 o 
  -3   1 -11       12.27       10.97      2.25 o 
  -2   1 -11        7.72        5.82      1.31 o 
  -1   1 -11       18.80       19.38      2.11 o 
   1   1 -11        2.28        2.32      0.77 o 
   2   1 -11        5.10        5.18      1.06 o 
   3   1 -11        6.86        7.30      1.25 o 
   4   1 -11        7.80        7.66      1.28 o 
   5   1 -11       15.74       21.16      2.13 o 
   6   1 -11        2.32        2.22      1.28 o 
  -4   2 -11        5.47        7.29      1.37 o 
  -3   2 -11        7.94       11.10      2.06 o 
  -2   2 -11       19.26       22.52      2.41 o 
  -1   2 -11        7.32        5.96      1.56 o 
   1   2 -11        1.68        3.31      1.32 o 
   2   2 -11        8.28        8.85      1.28 o 
   3   2 -11        3.45        3.85      0.95 o 
   4   2 -11        2.94        4.24      0.96 o 
   5   2 -11        1.00        2.62      0.89 o 
   6   2 -11        1.79        5.39      1.70 o 
  -4   3 -11        0.74        2.98      1.32 o 
  -3   3 -11        0.86        1.76      0.91 o 
  -2   3 -11        5.38        4.16      1.96 o 
  -1   3 -11        3.78        2.65      1.47 o 
   1   3 -11       21.73       22.74      2.98 o 
   2   3 -11        3.74        2.13      1.09 o 
   3   3 -11        4.89        4.02      1.28 o 
   4   3 -11        2.55        2.93      1.28 o 
  -4   4 -11        2.13       -0.73      0.73 o 
  -3   4 -11        5.92        3.56      3.31 o 
  -2   4 -11        2.64        5.25      1.75 o 
   2   4 -11       25.50       41.61      4.07 o 
   3   4 -11        9.44       10.35      2.18 o 
  -3   5 -11       12.17        9.65      2.36 o 
  -2   5 -11        4.39        2.32      1.75 o 
  -6   0 -10        0.74        5.63      2.08 o 
  -5   0 -10       24.76       32.58      3.92 o 
  -4   0 -10       95.13      109.27      6.95 o 
  -3   0 -10       50.02       42.08      4.21 o 
  -2   0 -10       42.62       41.85      4.07 o 
  -1   0 -10       28.67       24.35      3.12 o 
   1   0 -10       20.08       16.03      2.22 o 
   2   0 -10        9.00       10.92      1.99 o 
   3   0 -10       46.08       53.38      4.11 o 
   4   0 -10        5.05        4.40      1.42 o 
   5   0 -10        4.11        4.11      1.37 o 
   6   0 -10        0.10        0.85      0.85 o 
   7   0 -10       16.07       14.61      2.55 o 
  -6   1 -10        0.02       -0.16      0.95 o 
  -5   1 -10       13.64       16.61      2.03 o 
  -4   1 -10       29.65       32.93      2.67 o 
  -3   1 -10        0.36        1.04      0.68 o 
  -2   1 -10       14.64       17.97      1.92 o 
  -1   1 -10       21.33       20.13      2.02 o 
   1   1 -10        6.00        6.13      1.05 o 
   2   1 -10       75.10       81.31      3.54 o 
   3   1 -10       11.97       12.49      3.19 o 
   4   1 -10       11.21       16.16      1.74 o 
   5   1 -10        3.79        2.55      2.39 o 
   6   1 -10        5.22        7.09      1.25 o 
   7   1 -10        4.33        5.25      1.42 o 
  -6   2 -10        0.70        0.65      0.75 o 
  -5   2 -10        1.04        1.59      1.06 o 
  -4   2 -10        3.20        2.70      1.42 o 
  -3   2 -10       27.35       30.39      2.49 o 
  -2   2 -10       29.43       28.26      2.41 o 
  -1   2 -10        6.18        8.06      1.34 o 
   1   2 -10       24.83       27.05      1.99 o 
   2   2 -10       13.81       15.20      1.52 o 
   3   2 -10        5.12        4.47      0.93 o 
   4   2 -10        9.01       10.77      1.43 o 
   5   2 -10        0.05        0.80      1.02 o 
   6   2 -10        0.02        0.02      0.52 o 
   7   2 -10        2.28        2.51      1.32 o 
  -6   3 -10        2.34        2.13      1.42 o 
  -5   3 -10        1.90        1.05      0.80 o 
  -4   3 -10        4.70        2.48      1.06 o 
  -3   3 -10        0.70        1.53      1.11 o 
  -2   3 -10       18.97       19.50      2.91 o 
  -1   3 -10        9.59        6.05      1.61 o 
   1   3 -10        7.58        9.08      1.80 o 
   2   3 -10        4.71        5.82      1.61 o 
   3   3 -10        4.56        8.98      1.94 o 
   4   3 -10        1.78        0.24      0.90 o 
   5   3 -10        0.70        1.89      1.37 o 
  -5   4 -10        0.84       -0.21      0.67 o 
  -4   4 -10        2.80        3.89      1.06 o 
  -3   4 -10        0.74        0.12      0.75 o 
  -2   4 -10        4.12        4.78      1.56 o 
  -1   4 -10        6.96        4.54      1.56 o 
   1   4 -10       15.14       21.89      2.88 o 
   2   4 -10        2.25        2.36      1.13 o 
   3   4 -10        1.27        2.55      1.13 o 
   4   4 -10        1.70        3.55      1.32 o 
   5   4 -10        3.77        3.36      1.37 o 
  -5   5 -10        0.82        3.22      1.37 o 
  -4   5 -10        4.07        3.55      1.61 o 
  -3   5 -10        2.24        0.61      0.95 o 
  -2   5 -10        1.20        0.95      0.90 o 
   2   5 -10       23.41       26.81      3.26 o 
   3   5 -10        8.17        9.08      2.13 o 
   4   5 -10        1.78        1.75      1.04 o 
   2   6 -10        1.24        1.18      1.28 o 
  -7   1  -9        0.11        1.13      0.78 o 
  -6   1  -9        0.62        2.40      0.99 o 
  -5   1  -9        0.66        1.04      0.68 o 
  -4   1  -9       56.18       55.84      4.63 o 
  -3   1  -9       45.38       40.22      2.67 o 
  -2   1  -9        1.08        0.54      0.74 o 
  -1   1  -9        3.24        1.54      0.78 o 
   0   1  -9       49.66       50.07      2.78 o 
   1   1  -9      105.77      108.53      3.87 o 
   2   1  -9       19.31       17.04      1.60 o 
   3   1  -9        3.56        5.74      1.16 o 
   4   1  -9        5.96        5.73      1.04 o 
   5   1  -9       12.58       14.62      1.57 o 
   6   1  -9        1.71        2.79      0.81 o 
   7   1  -9        0.43        4.24      1.10 o 
   8   1  -9        1.19        2.98      1.42 o 
  -7   2  -9        3.39        3.55      1.12 o 
  -6   2  -9        0.51        1.44      0.83 o 
  -5   2  -9       17.19       24.78      2.27 o 
  -4   2  -9       27.78       31.67      2.49 o 
  -3   2  -9       29.55       33.02      2.47 o 
  -2   2  -9       31.25       34.55      2.46 o 
  -1   2  -9       79.86       71.90      3.59 o 
   0   2  -9       73.91       81.07      3.62 o 
   1   2  -9       56.07       62.21      2.86 o 
   2   2  -9      191.61      208.73      5.67 o 
   3   2  -9       13.33       14.02      1.46 o 
   4   2  -9        9.96       14.73      3.38 o 
   5   2  -9       13.13       12.92      1.51 o 
   6   2  -9        4.67        4.75      1.05 o 
   7   2  -9        0.65        0.26      0.64 o 
   8   2  -9        3.06        1.80      1.09 o 
  -7   3  -9        0.56        1.94      1.42 o 
  -6   3  -9        0.50        0.36      0.61 o 
  -5   3  -9        7.10       10.12      1.57 o 
  -4   3  -9       14.56       15.73      1.80 o 
  -3   3  -9       28.45       26.34      2.22 o 
  -2   3  -9       29.07       24.75      2.32 o 
  -1   3  -9       33.14       29.03      3.17 o 
   1   3  -9        7.71       11.02      1.99 o 
   2   3  -9        1.43        1.97      0.85 o 
   3   3  -9       17.02       14.81      1.44 o 
   4   3  -9        1.66        2.96      0.86 o 
   5   3  -9       15.21       16.59      1.70 o 
   6   3  -9        4.72        5.00      1.49 o 
  -7   4  -9        1.18        2.36      1.37 o 
  -6   4  -9        0.14       -0.15      1.44 o 
  -5   4  -9        2.44        1.77      0.84 o 
  -4   4  -9        3.06        3.43      1.54 o 
  -3   4  -9        5.51        4.18      1.63 o 
  -2   4  -9        0.92        2.23      0.85 o 
  -1   4  -9        5.17        6.10      1.61 o 
   1   4  -9       33.89       30.50      3.22 o 
   2   4  -9       22.47       21.37      2.79 o 
   3   4  -9        0.29        0.66      0.90 o 
   4   4  -9        2.01        1.23      0.99 o 
   5   4  -9        0.04       -0.80      1.13 o 
  -6   5  -9        2.25        4.07      1.84 o 
  -5   5  -9        0.47        0.38      1.04 o 
  -4   5  -9        6.33        7.33      1.75 o 
  -3   5  -9        1.87        2.20      0.85 o 
  -2   5  -9        2.02        4.02      1.32 o 
  -1   5  -9        0.89        1.09      0.90 o 
   1   5  -9       12.34       14.09      2.27 o 
   2   5  -9        8.48       10.78      1.99 o 
   3   5  -9        0.18        0.19      0.85 o 
   4   5  -9        3.45        5.11      1.56 o 
   5   5  -9        7.14        5.44      1.84 o 
   2   6  -9        3.05        3.12      1.47 o 
   3   6  -9        7.21        6.95      1.75 o 
   4   6  -9        2.96        7.14      1.75 o 
   3   7  -9        4.29        3.88      1.37 o 
  -8   0  -8        0.87        2.32      1.32 o 
  -7   0  -8       14.53       10.88      2.22 o 
  -6   0  -8       12.22       17.59      2.65 o 
  -5   0  -8       31.59       36.83      3.69 o 
  -4   0  -8       65.47       72.58      5.01 o 
  -3   0  -8        5.15        3.78      1.42 o 
  -2   0  -8       86.35       82.65      5.06 o 
  -1   0  -8       42.00       41.37      3.50 o 
   0   0  -8        4.62        2.80      0.67 o 
   1   0  -8      115.57      125.87      5.67 o 
   2   0  -8      146.06      130.97      5.82 o 
   3   0  -8       29.90       32.53      2.98 o 
   4   0  -8       57.04       58.87      3.97 o 
   5   0  -8       46.36       51.40      3.92 o 
   6   0  -8       72.72       72.96      4.92 o 
   7   0  -8        8.57        9.13      1.84 o 
   8   0  -8        3.79        1.13      1.28 o 
  -8   1  -8        0.15        0.00      1.11 o 
  -7   1  -8       12.73       13.95      1.73 o 
  -6   1  -8        1.11        3.15      0.90 o 
  -5   1  -8       84.80       92.27      4.10 o 
  -4   1  -8       12.19        9.60      1.32 o 
  -3   1  -8       46.95       40.68      4.63 o 
  -2   1  -8        9.88        8.73      1.18 o 
  -1   1  -8       79.64       76.71      3.43 o 
   0   1  -8       69.27       69.81      2.14 o 
   1   1  -8        3.65        2.69      0.69 o 
   2   1  -8      235.17      241.48      5.90 o 
   3   1  -8      100.27      106.10      3.79 o 
   4   1  -8       34.88       41.23      2.37 o 
   5   1  -8       19.30       21.20      1.79 o 
   6   1  -8        2.62        3.69      0.97 o 
   7   1  -8        4.88        6.22      1.22 o 
   8   1  -8        0.69        0.43      0.77 o 
  -8   2  -8        0.06        0.28      0.85 o 
  -7   2  -8        0.99        0.14      0.58 o 
  -6   2  -8        5.24        7.19      1.20 o 
  -5   2  -8        4.65        4.86      1.02 o 
  -4   2  -8       21.76       27.28      2.17 o 
  -3   2  -8       20.25       19.32      1.84 o 
  -2   2  -8       52.38       49.90      2.77 o 
  -1   2  -8       17.11       17.59      1.65 o 
   0   2  -8      132.81      129.16      4.37 o 
   1   2  -8      106.61      116.28      3.74 o 
   2   2  -8       21.79       29.07      3.64 o 
   3   2  -8       30.75       36.21      2.23 o 
   4   2  -8        6.49        5.11      1.18 o 
   5   2  -8       28.07       32.98      2.93 o 
   6   2  -8        4.06        3.43      0.85 o 
   7   2  -8       11.28       12.05      1.55 o 
   8   2  -8        1.42        1.69      0.78 o 
  -8   3  -8        0.12       -0.19      1.04 o 
  -7   3  -8        2.52        3.90      0.99 o 
  -6   3  -8        2.06        2.51      0.81 o 
  -5   3  -8        7.58       10.41      1.44 o 
  -4   3  -8        1.95        2.39      0.70 o 
  -3   3  -8       11.63       11.01      1.73 o 
  -2   3  -8       14.76       13.21      1.47 o 
  -1   3  -8       29.50       30.84      2.17 o 
   0   3  -8       34.89       33.58      2.74 o 
   1   3  -8       17.24       17.22      1.89 o 
   2   3  -8        1.03        1.47      0.60 o 
   3   3  -8       19.72       20.53      1.61 o 
   4   3  -8       36.78       35.96      2.21 o 
   5   3  -8        9.69        8.81      1.21 o 
   6   3  -8       16.72       17.62      1.70 o 
   7   3  -8        1.14        2.97      1.82 o 
   8   3  -8        0.39       -0.05      0.95 o 
  -8   4  -8        1.60       -0.14      0.85 o 
  -7   4  -8        4.39        4.61      2.36 o 
  -6   4  -8        0.50        0.29      0.64 o 
  -5   4  -8        0.46        0.09      0.51 o 
  -4   4  -8       23.46       20.35      2.55 o 
  -3   4  -8       40.53       32.56      2.32 o 
  -2   4  -8        7.71        9.24      1.30 o 
  -1   4  -8       23.04       25.01      2.74 o 
   1   4  -8       41.79       34.94      3.22 o 
   2   4  -8       22.87       23.17      2.70 o 
   3   4  -8       28.12       33.29      3.26 o 
   4   4  -8       11.60       10.64      1.99 o 
   5   4  -8        9.70        9.60      2.08 o 
   6   4  -8        2.90        3.50      1.42 o 
   7   4  -8        4.34        5.11      1.75 o 
  -7   5  -8        0.66        0.28      0.80 o 
  -6   5  -8        6.42        9.88      2.18 o 
  -5   5  -8       12.23       16.45      2.60 o 
  -4   5  -8       20.99       20.08      3.12 o 
  -3   5  -8        2.82        3.08      0.77 o 
  -2   5  -8       16.31       14.85      2.22 o 
  -1   5  -8        7.33        4.63      1.23 o 
   1   5  -8       11.35       11.16      1.89 o 
   2   5  -8        0.77        2.32      0.95 o 
   3   5  -8        0.61        0.52      0.90 o 
   4   5  -8        7.52        6.24      1.56 o 
   6   5  -8        2.78        1.42      1.23 o 
   2   6  -8        1.57       -0.09      0.76 o 
   3   6  -8        2.85        3.07      1.28 o 
   4   6  -8        0.22        1.18      0.99 o 
   5   6  -8        2.11        3.22      1.32 o 
   2   7  -8        2.23        2.13      1.09 o 
   3   7  -8        9.49        8.23      1.75 o 
   4   7  -8        8.85       10.45      2.13 o 
  -8   1  -7        1.51        0.53      1.09 o 
  -7   1  -7       12.30       12.69      1.54 o 
  -6   1  -7       27.16       29.23      2.67 o 
  -5   1  -7       14.86       12.39      1.40 o 
  -4   1  -7       59.94       63.35      3.04 o 
  -3   1  -7       16.05       19.35      1.69 o 
  -2   1  -7       36.48       36.51      2.19 o 
  -1   1  -7      104.17       94.41      3.48 o 
   0   1  -7        1.28        0.89      0.34 o 
   1   1  -7       81.94       82.03      2.94 o 
   2   1  -7      191.78      198.37      5.07 o 
   3   1  -7       87.15       80.81      2.16 o 
   4   1  -7        1.35        1.46      0.39 o 
   5   1  -7       57.88       55.31      2.09 o 
   6   1  -7       37.51       36.74      1.79 o 
   7   1  -7        5.09        4.99      0.74 o 
   8   1  -7        6.17        6.91      1.19 o 
   9   1  -7        4.16        6.07      1.28 o 
  -8   2  -7        0.55        0.61      1.11 o 
  -7   2  -7        5.67        5.77      1.14 o 
  -6   2  -7       11.08       10.55      1.33 o 
  -5   2  -7       12.56       10.47      1.89 o 
  -4   2  -7        0.68        0.09      0.50 o 
  -3   2  -7        4.73        4.06      0.84 o 
  -2   2  -7       15.19       14.30      1.43 o 
  -1   2  -7       21.59       21.82      1.73 o 
   0   2  -7       51.69       52.35      3.07 o 
   1   2  -7       19.20       18.25      0.82 o 
   2   2  -7        3.62        3.12      0.41 o 
   3   2  -7       27.00       24.04      1.82 o 
   4   2  -7       22.20       22.53      1.23 o 
   5   2  -7        3.67        4.42      0.64 o 
   6   2  -7       14.89       19.75      2.10 o 
   7   2  -7       13.67       16.33      1.28 o 
   8   2  -7        6.47        7.85      1.10 o 
   9   2  -7        2.80        3.59      1.18 o 
  -8   3  -7        0.04        0.85      0.77 o 
  -7   3  -7        8.02        7.78      1.29 o 
  -6   3  -7        5.79        6.86      1.22 o 
  -5   3  -7        5.87        6.75      1.17 o 
  -4   3  -7      152.06      160.74      5.16 o 
  -3   3  -7       94.83       94.45      3.74 o 
  -2   3  -7       28.26       22.83      2.60 o 
  -1   3  -7       38.38       34.96      2.14 o 
   0   3  -7       57.25       61.01      1.89 o 
   1   3  -7      157.92      157.39      3.15 o 
   2   3  -7       31.72       34.18      1.35 o 
   3   3  -7       34.24       39.80      1.59 o 
   4   3  -7       27.79       23.88      1.28 o 
   5   3  -7        6.05        6.70      0.75 o 
   6   3  -7        2.41        2.54      0.55 o 
   7   3  -7        5.67        6.50      0.88 o 
   8   3  -7        6.87        6.11      0.91 o 
   9   3  -7        3.33        2.71      0.85 o 
  -8   4  -7        5.54        7.39      1.33 o 
  -7   4  -7        0.32        1.13      0.95 o 
  -6   4  -7        0.43        0.17      1.18 o 
  -5   4  -7        2.97        3.29      0.81 o 
  -4   4  -7       27.30       29.90      2.14 o 
  -3   4  -7       16.50       16.97      1.70 o 
  -2   4  -7       13.36       13.08      1.35 o 
  -1   4  -7       12.41       15.41      1.99 o 
   0   4  -7      137.01      129.00      4.21 o 
   1   4  -7      138.71      131.93      3.78 o 
   2   4  -7       30.69       31.20      2.08 o 
   3   4  -7       66.20       59.16      3.03 o 
   4   4  -7       12.36       15.30      1.36 o 
   5   4  -7        4.29        2.96      0.87 o 
   6   4  -7        1.89        4.50      0.90 o 
   7   4  -7       13.32       12.68      1.52 o 
   8   4  -7        8.20        7.94      1.30 o 
   9   4  -7        2.05        2.60      1.18 o 
  -7   5  -7        2.66        5.39      1.56 o 
  -6   5  -7        3.09        3.83      1.42 o 
  -5   5  -7        8.62        9.83      1.84 o 
  -4   5  -7        3.91        4.22      0.90 o 
  -3   5  -7        2.30        0.44      0.71 o 
  -2   5  -7       29.61       29.22      2.84 o 
  -1   5  -7        2.85        2.27      0.80 o 
   1   5  -7       55.55       50.61      3.31 o 
   2   5  -7        1.51        0.68      0.45 o 
   3   5  -7       12.44       13.13      1.32 o 
   4   5  -7       46.97       45.77      7.49 o 
   5   5  -7       17.37       13.40      1.82 o 
   6   5  -7        0.41        0.70      0.52 o 
   7   5  -7        0.19        0.98      0.78 o 
   8   5  -7        1.20        0.52      0.76 o 
   1   6  -7        3.61        3.46      0.92 o 
   2   6  -7        0.90        0.33      0.54 o 
   3   6  -7        4.86        4.75      0.92 o 
   4   6  -7        8.48        5.97      1.61 o 
   5   6  -7        3.77        4.20      0.75 o 
   6   6  -7        0.77        0.61      0.54 o 
   7   6  -7        3.86        2.08      1.32 o 
   2   7  -7        3.08        0.99      1.04 o 
   3   7  -7        1.84        2.67      0.80 o 
   4   7  -7        0.51        1.28      0.90 o 
   5   7  -7        2.55        2.36      0.85 o 
  -9   0  -6        6.91        8.65      1.84 o 
  -8   0  -6        5.55        5.25      1.37 o 
  -7   0  -6       57.91       54.75      4.16 o 
  -6   0  -6      339.19      357.84     11.58 o 
  -5   0  -6       88.56       86.62      4.82 o 
  -4   0  -6      143.53      141.33      6.34 o 
  -3   0  -6      108.31      131.02      5.82 o 
  -2   0  -6       13.78       14.16      2.25 o 
  -1   0  -6       17.85       19.91      2.13 o 
   0   0  -6      418.87      405.40      7.74 o 
   1   0  -6      297.22      310.79      8.89 o 
   2   0  -6      335.18      316.18      8.98 o 
   3   0  -6       91.53      101.99      4.59 o 
   4   0  -6       23.00       22.13      2.27 o 
   5   0  -6      121.18      117.36      5.48 o 
   6   0  -6      108.98      109.84      5.53 o 
   7   0  -6       59.41       64.16      4.44 o 
   8   0  -6       16.55       15.89      2.36 o 
   9   0  -6        0.44        1.70      1.23 o 
  -9   1  -6        3.50        3.46      1.21 o 
  -8   1  -6        1.27        0.67      0.71 o 
  -7   1  -6       16.82       17.47      1.74 o 
  -6   1  -6        2.32        3.61      0.83 o 
  -5   1  -6       82.49       85.59      7.31 o 
  -4   1  -6       25.73       26.20      1.81 o 
  -3   1  -6       27.28       25.30      1.72 o 
  -2   1  -6       90.06       90.71      2.77 o 
  -1   1  -6       44.08       53.61      2.41 o 
   0   1  -6      149.32      144.68      2.76 o 
   1   1  -6       51.41       55.36      1.75 o 
   2   1  -6       69.69       78.61      1.87 o 
   3   1  -6      201.79      178.61      4.87 o 
   4   1  -6       69.43       66.32      4.10 o 
   5   1  -6       28.52       23.73      1.28 o 
   6   1  -6        3.86        2.83      0.53 o 
   7   1  -6       29.00       30.77      3.87 o 
   8   1  -6        4.37        3.86      0.73 o 
   9   1  -6        9.31       12.32      1.66 o 
  -9   2  -6        1.22        2.33      0.80 o 
  -8   2  -6        0.10       -0.88      1.11 o 
  -7   2  -6        4.57        6.36      1.25 o 
  -6   2  -6        3.63        3.85      0.87 o 
  -5   2  -6       12.03       13.24      1.58 o 
  -4   2  -6       25.20       20.97      1.62 o 
  -3   2  -6        8.44        8.35      1.05 o 
  -2   2  -6        1.01        0.80      0.54 o 
  -1   2  -6       57.80       59.11      6.67 o 
   0   2  -6       44.27       45.04      1.19 o 
   1   2  -6      303.29      305.76      4.61 o 
   2   2  -6       50.78       53.73      2.64 o 
   3   2  -6       63.84       74.18      2.38 o 
   4   2  -6       11.97       13.13      0.92 o 
   5   2  -6        6.22        4.14      0.57 o 
   6   2  -6       68.05       70.21      2.44 o 
   7   2  -6       21.63       22.62      1.47 o 
   8   2  -6        3.40        3.92      0.99 o 
   9   2  -6        0.05        0.87      0.64 o 
  10   2  -6        0.11        0.28      0.80 o 
  -9   3  -6        3.45        5.58      1.65 o 
  -8   3  -6        1.72        1.35      1.61 o 
  -7   3  -6        3.07        1.36      0.54 o 
  -6   3  -6        1.47        0.69      0.61 o 
  -5   3  -6       96.96       86.27      3.54 o 
  -4   3  -6       36.05       31.70      1.99 o 
  -3   3  -6       44.33       50.92      2.52 o 
  -2   3  -6        3.12        4.11      0.77 o 
  -1   3  -6       33.72       29.74      1.80 o 
   0   3  -6      130.69      118.30      3.71 o 
   1   3  -6        9.32        8.54      0.63 o 
   2   3  -6      112.81      111.24      2.93 o 
   3   3  -6       10.84       13.24      0.86 o 
   4   3  -6       27.86       23.24      1.23 o 
   5   3  -6       16.39       14.45      1.06 o 
   6   3  -6        1.35        1.46      0.46 o 
   7   3  -6        5.84        6.04      0.84 o 
   8   3  -6       12.40       14.30      1.27 o 
   9   3  -6        0.49        1.51      0.66 o 
  -9   4  -6        5.19        6.34      1.70 o 
  -8   4  -6        7.25        4.27      1.02 o 
  -7   4  -6        3.13        5.19      1.03 o 
  -6   4  -6       12.46       13.69      1.49 o 
  -5   4  -6        0.96        0.40      0.76 o 
  -4   4  -6       48.16       48.49      2.57 o 
  -3   4  -6      122.66      111.75      8.32 o 
  -2   4  -6       12.01       12.32      1.24 o 
  -1   4  -6       62.40       53.81      3.45 o 
   0   4  -6       61.86       59.44      2.57 o 
   1   4  -6        9.33        8.44      0.91 o 
   2   4  -6       43.24       43.70      2.15 o 
   3   4  -6       38.29       34.11      1.45 o 
   4   4  -6       88.92       88.36      3.80 o 
   5   4  -6       34.77       31.74      1.31 o 
   6   4  -6       16.14       17.25      1.70 o 
   7   4  -6        5.02        5.55      2.22 o 
   8   4  -6       16.65       20.53      3.12 o 
   9   4  -6        0.00       -0.24      0.80 o 
  -8   5  -6        0.59        1.13      0.95 o 
  -7   5  -6        2.33        4.78      1.51 o 
  -6   5  -6        1.49        3.12      1.18 o 
  -5   5  -6        3.07        3.64      1.18 o 
  -4   5  -6       25.78       26.16      1.87 o 
  -3   5  -6       47.86       47.32      2.44 o 
  -2   5  -6        0.42        1.17      0.48 o 
  -1   5  -6       84.68       92.25      4.54 o 
   1   5  -6       52.02       44.97      3.31 o 
   2   5  -6       10.47        8.10      0.81 o 
   3   5  -6       42.19       38.44      1.74 o 
   4   5  -6       23.14       21.19      1.33 o 
   5   5  -6       20.80       18.82      1.31 o 
   6   5  -6        4.79        4.38      1.18 o 
   7   5  -6        1.03        0.93      0.57 o 
   8   5  -6       10.21        9.28      1.70 o 
   1   6  -6       12.07       11.59      1.73 o 
   2   6  -6        8.59        8.39      0.88 o 
   3   6  -6       11.27       10.14      0.96 o 
   4   6  -6        6.00        6.11      0.77 o 
   5   6  -6        3.32        3.38      0.63 o 
   6   6  -6        0.26       -0.10      0.38 o 
   7   6  -6        0.21        0.45      0.57 o 
   1   7  -6       18.58       13.81      2.08 o 
   2   7  -6       12.03        9.83      1.25 o 
   3   7  -6        1.75        2.60      0.70 o 
   4   7  -6        0.17        0.65      1.56 o 
   5   7  -6        0.05        0.26      0.80 o 
   6   7  -6        3.86        4.13      0.93 o 
   1   8  -6       12.73       15.26      1.70 o 
   2   8  -6        6.94        6.24      1.56 o 
   3   8  -6        0.05       -0.28      0.85 o 
   4   8  -6        0.00        0.71      1.13 o 
  -9   1  -5       11.76       13.07      1.60 o 
  -8   1  -5        0.62        1.69      0.69 o 
  -7   1  -5       29.35       31.03      2.11 o 
  -6   1  -5       94.61       89.93      4.23 o 
  -5   1  -5        0.99        1.06      1.13 o 
  -4   1  -5        5.38        6.22      0.85 o 
  -3   1  -5      104.57      110.77      3.41 o 
  -2   1  -5      230.52      239.87      3.91 o 
  -1   1  -5      169.84      167.14      2.82 o 
   0   1  -5      144.74      144.22      2.58 o 
   1   1  -5      209.48      215.29      4.95 o 
   2   1  -5      132.14      150.73      2.31 o 
   3   1  -5      135.40      142.50      4.20 o 
   4   1  -5       86.82       91.40      2.32 o 
   5   1  -5       57.65       51.96      2.88 o 
   6   1  -5       46.86       47.47      1.93 o 
   7   1  -5        8.25        7.06      0.94 o 
   8   1  -5        7.24        8.56      1.24 o 
   9   1  -5        5.20        5.17      0.87 o 
  10   1  -5        0.63        0.76      1.13 o 
  -9   2  -5        7.33        9.81      1.87 o 
  -8   2  -5        2.03        1.83      0.68 o 
  -7   2  -5       24.24       25.10      1.88 o 
  -6   2  -5        2.86        3.57      0.72 o 
  -5   2  -5      181.66      194.61      5.15 o 
  -4   2  -5       20.84       18.35      1.40 o 
  -3   2  -5      125.03      119.21      3.59 o 
  -2   2  -5       25.81       33.56      1.77 o 
  -1   2  -5       67.91       77.25      3.55 o 
   0   2  -5      435.10      434.66      5.50 o 
   1   2  -5      210.67      199.06      4.04 o 
   2   2  -5      198.48      211.92      3.34 o 
   3   2  -5      272.75      265.13      8.51 o 
   4   2  -5       10.55       12.48      1.00 o 
   5   2  -5        3.54        5.11      0.65 o 
   6   2  -5       14.19       15.46      1.12 o 
   7   2  -5       20.74       19.04      1.61 o 
   8   2  -5       14.86       16.75      1.33 o 
   9   2  -5        4.68        4.71      0.85 o 
  10   2  -5        1.13        2.90      1.91 o 
  -9   3  -5        0.21        0.76      1.04 o 
  -8   3  -5        4.86        4.63      1.51 o 
  -7   3  -5        6.76        6.84      1.03 o 
  -6   3  -5       19.05       19.55      1.99 o 
  -5   3  -5       72.48       58.14      2.64 o 
  -4   3  -5      122.01      120.08      3.76 o 
  -3   3  -5      133.63      132.44      5.77 o 
  -2   3  -5       72.32       73.69      2.67 o 
  -1   3  -5       20.10       26.76      1.59 o 
   0   3  -5       50.43       48.31      2.07 o 
   1   3  -5      113.31      118.98      2.45 o 
   2   3  -5        5.76        4.47      0.33 o 
   3   3  -5        0.70        0.71      0.24 o 
   4   3  -5       67.00       62.67      1.66 o 
   5   3  -5       58.44       60.65      2.02 o 
   6   3  -5       16.13       16.69      0.91 o 
   7   3  -5       53.13       53.44      3.16 o 
   8   3  -5       10.01       12.51      1.17 o 
   9   3  -5        2.29        2.58      0.72 o 
  10   3  -5        2.29        6.48      1.80 o 
  -9   4  -5        2.12        1.10      0.71 o 
  -8   4  -5        1.63        2.10      0.77 o 
  -7   4  -5        5.99        5.12      0.93 o 
  -6   4  -5       11.85       13.06      1.35 o 
  -5   4  -5        5.02        6.23      1.70 o 
  -4   4  -5       18.48       15.48      1.34 o 
  -3   4  -5       30.74       29.73      1.74 o 
  -2   4  -5        5.27        7.64      0.87 o 
  -1   4  -5      108.23      103.12      4.54 o 
   0   4  -5      371.83      354.58      7.02 o 
   1   4  -5       45.88       36.98      1.93 o 
   2   4  -5       23.79       21.92      1.11 o 
   3   4  -5        5.78        3.62      0.63 o 
   4   4  -5       38.24       31.72      1.20 o 
   5   4  -5       22.41       21.98      1.06 o 
   6   4  -5       19.73       18.65      1.02 o 
   7   4  -5       23.90       23.49      2.07 o 
   8   4  -5        7.18        7.05      0.93 o 
   9   4  -5        5.26        5.94      2.13 o 
  -8   5  -5        7.40        5.30      1.51 o 
  -7   5  -5        7.35        6.86      1.56 o 
  -6   5  -5        0.04        0.38      0.71 o 
  -5   5  -5        8.02        6.76      1.42 o 
  -4   5  -5       30.44       29.98      1.86 o 
  -3   5  -5        7.70        6.82      0.87 o 
  -2   5  -5       36.41       33.89      1.82 o 
  -1   5  -5        7.80        6.62      1.13 o 
   0   5  -5        9.68       10.40      1.51 o 
   1   5  -5       15.97       13.20      1.15 o 
   2   5  -5      103.56       89.05      3.31 o 
   3   5  -5      120.52      115.97      3.30 o 
   4   5  -5       63.15       61.36      2.20 o 
   5   5  -5       15.11       18.65      1.24 o 
   6   5  -5        3.35        4.56      0.65 o 
   7   5  -5       10.16        8.80      1.25 o 
   8   5  -5        0.42        0.99      0.75 o 
  -1   6  -5        4.25        2.60      0.95 o 
   0   6  -5       10.01       11.68      1.70 o 
   1   6  -5       26.29       25.29      1.69 o 
   2   6  -5        0.37       -0.23      0.36 o 
   3   6  -5       20.17       18.32      1.26 o 
   4   6  -5        3.89        4.89      0.70 o 
   5   6  -5        0.12        0.88      0.44 o 
   6   6  -5        2.75        2.73      1.04 o 
   7   6  -5        3.00        2.89      1.84 o 
   8   6  -5        5.98       11.06      2.22 o 
  -1   7  -5        1.73        1.89      0.95 o 
   0   7  -5       11.45       11.96      1.89 o 
   1   7  -5        2.26        3.50      1.28 o 
   2   7  -5        0.20       -0.66      0.87 o 
   3   7  -5        0.24       -0.37      0.46 o 
   4   7  -5        0.66       -0.04      0.59 o 
   5   7  -5        2.28        2.87      0.77 o 
   6   7  -5        3.99        4.41      1.28 o 
  -1   8  -5        5.13        4.92      1.42 o 
   0   8  -5        3.28        2.27      1.09 o 
   1   8  -5       13.53       11.58      1.94 o 
   2   8  -5        9.90       13.18      1.52 o 
   3   8  -5        1.32        1.91      0.75 o 
   4   8  -5        0.33        0.09      0.80 o 
 -10   0  -4        2.94        5.53      1.61 o 
  -9   0  -4        9.93       11.58      2.03 o 
  -8   0  -4        2.66        3.45      1.23 o 
  -7   0  -4       74.02       65.01      4.11 o 
  -6   0  -4      147.66      146.77      5.96 o 
  -5   0  -4       11.49       11.11      1.51 o 
  -4   0  -4       62.02       60.10      3.31 o 
  -3   0  -4      213.11      208.71      6.57 o 
  -2   0  -4      181.22      210.66      3.96 o 
  -1   0  -4      409.42      394.53      9.31 o 
   0   0  -4      208.57      223.58      4.52 o 
   1   0  -4      364.86      350.70      6.50 o 
   2   0  -4      925.57     1029.01     20.85 o 
   3   0  -4      628.25      712.94     28.25 o 
   4   0  -4       27.90       26.43      2.13 o 
   5   0  -4      231.56      267.19      8.18 o 
   6   0  -4       11.91       15.51      1.75 o 
   7   0  -4       29.63       25.20      2.46 o 
 -10   1  -4        3.55        5.03      1.11 o 
  -9   1  -4        8.25       10.32      1.38 o 
  -8   1  -4        3.98        4.46      0.90 o 
  -7   1  -4       27.15       31.26      2.01 o 
  -6   1  -4       11.19        9.54      1.75 o 
  -5   1  -4       21.44       19.83      1.35 o 
  -4   1  -4       19.05       16.41      1.15 o 
  -3   1  -4       31.27       26.79      1.44 o 
  -2   1  -4      459.63      539.20      9.89 o 
  -1   1  -4      241.61      273.45      7.47 o 
   0   1  -4       59.02       60.31      1.39 o 
   1   1  -4       64.69       76.24      1.63 o 
   2   1  -4      516.01      522.57      5.78 o 
   3   1  -4      136.51      158.78      3.76 o 
   4   1  -4      120.21      121.61      2.10 o 
   5   1  -4      134.30      136.91      4.02 o 
   6   1  -4       38.70       40.13      4.66 o 
   7   1  -4       52.30       54.09      3.64 o 
   8   1  -4       43.73       46.10      3.59 o 
   9   1  -4       18.27       15.89      2.32 o 
  10   1  -4        1.49        3.69      1.32 o 
 -10   2  -4        4.81        5.91      1.65 o 
  -9   2  -4       13.00       21.05      1.94 o 
  -8   2  -4        1.64        3.10      0.81 o 
  -7   2  -4       28.39       33.28      4.21 o 
  -6   2  -4       55.31       53.73      2.49 o 
  -5   2  -4      111.52      115.19      3.56 o 
  -4   2  -4      203.30      208.46      4.81 o 
  -3   2  -4      386.44      398.48      7.41 o 
  -2   2  -4       12.89       13.33      1.02 o 
  -1   2  -4       76.30       64.36      2.36 o 
   0   2  -4      498.68      520.95      6.02 o 
   1   2  -4       95.08      102.59      1.93 o 
   2   2  -4      172.59      205.09      2.51 o 
   3   2  -4        0.91        1.44      0.25 o 
   4   2  -4       17.79       14.30      0.78 o 
   5   2  -4        3.45        3.68      0.45 o 
   6   2  -4      123.24      126.54      5.12 o 
   7   2  -4       59.51       62.45      5.27 o 
   8   2  -4        9.09        7.19      1.51 o 
   9   2  -4        5.24        5.80      1.73 o 
  10   2  -4        1.36        2.64      1.18 o 
 -10   3  -4        2.33        3.55      1.47 o 
  -9   3  -4        0.17        1.49      0.73 o 
  -8   3  -4        1.23        0.99      0.76 o 
  -7   3  -4       12.09       11.35      2.32 o 
  -6   3  -4        8.61        8.80      1.25 o 
  -5   3  -4       86.99       82.46      4.04 o 
  -4   3  -4      215.61      208.64      4.90 o 
  -3   3  -4       64.78       62.60      2.29 o 
  -2   3  -4      129.13      139.35      3.58 o 
  -1   3  -4       65.73       65.28      1.88 o 
   0   3  -4       29.81       30.01      1.50 o 
   1   3  -4      702.87      690.03      9.59 o 
   2   3  -4       80.84       73.88      1.33 o 
   3   3  -4      197.41      206.27      3.16 o 
   4   3  -4        8.98       10.34      0.64 o 
   5   3  -4       59.03       53.51      1.78 o 
   6   3  -4        4.68        3.72      0.53 o 
   7   3  -4        6.47        4.73      0.84 o 
   8   3  -4        2.94        2.24      0.75 o 
   9   3  -4        0.91        0.05      0.90 o 
  10   3  -4        1.84        1.04      0.80 o 
  -9   4  -4        2.71        2.92      0.85 o 
  -8   4  -4        9.69       11.66      1.37 o 
  -7   4  -4        6.31        6.31      1.37 o 
  -6   4  -4       46.42       43.11      2.25 o 
  -5   4  -4       17.32       13.57      1.18 o 
  -4   4  -4       15.48       18.21      1.01 o 
  -3   4  -4       63.43       65.92      1.86 o 
  -2   4  -4       15.01       15.90      0.78 o 
  -1   4  -4      349.80      344.48      4.98 o 
   0   4  -4       39.78       34.58      0.97 o 
   1   4  -4       61.23       50.98      1.09 o 
   2   4  -4       64.26       64.31      1.51 o 
   3   4  -4       30.33       32.53      1.11 o 
   4   4  -4       64.50       59.55      1.63 o 
   5   4  -4       53.91       49.92      1.86 o 
   6   4  -4        3.51        3.51      0.55 o 
   7   4  -4       44.49       49.35      2.70 o 
   8   4  -4        7.51        8.94      1.30 o 
   9   4  -4        1.25        0.54      0.54 o 
  -9   5  -4        8.72        6.76      1.84 o 
  -8   5  -4        8.49        7.66      1.75 o 
  -7   5  -4        7.90        6.43      1.47 o 
  -6   5  -4        1.05        2.32      0.95 o 
  -5   5  -4       15.85       16.68      1.82 o 
  -4   5  -4        8.33        7.96      0.85 o 
  -3   5  -4       82.69       78.77      2.66 o 
  -2   5  -4       46.14       40.31      1.36 o 
  -1   5  -4       52.97       54.29      1.58 o 
   0   5  -4       32.31       32.95      2.65 o 
   1   5  -4        0.03        0.17      0.32 o 
   2   5  -4       19.87       19.08      0.91 o 
   3   5  -4       65.59       58.64      2.05 o 
   4   5  -4       29.71       29.16      1.47 o 
   5   5  -4       28.72       23.63      1.37 o 
   6   5  -4        1.28        1.01      0.39 o 
   7   5  -4        2.09        1.59      0.60 o 
   8   5  -4        1.01        0.48      0.61 o 
   9   5  -4        5.60        7.61      1.89 o 
  -8   6  -4        0.10       -0.99      0.99 o 
  -7   6  -4        3.34        2.60      1.04 o 
  -6   6  -4       13.70       14.70      2.03 o 
  -2   6  -4       19.86       19.62      2.13 o 
  -1   6  -4       30.73       26.38      2.46 o 
   0   6  -4       55.07       54.04      3.55 o 
   1   6  -4       79.47       69.72      2.72 o 
   2   6  -4       33.86       31.47      1.67 o 
   3   6  -4       28.18       26.93      1.47 o 
   4   6  -4       11.84       12.14      1.05 o 
   5   6  -4        0.49        0.17      0.35 o 
   6   6  -4        4.93        5.37      0.78 o 
   7   6  -4        0.02        0.76      0.67 o 
   8   6  -4        1.96        5.15      1.56 o 
  -2   7  -4       20.58       18.30      2.22 o 
  -1   7  -4       28.97       32.20      2.93 o 
   0   7  -4       34.35       36.88      3.17 o 
   1   7  -4       70.97       67.05      4.26 o 
   2   7  -4        2.13        1.73      0.61 o 
   3   7  -4       19.21       20.37      1.74 o 
   4   7  -4       14.61       15.76      1.57 o 
   5   7  -4       16.91       16.90      1.65 o 
   6   7  -4        4.28        4.90      2.08 o 
  -2   8  -4        0.66        0.66      0.80 o 
  -1   8  -4        0.83        2.55      1.13 o 
   0   8  -4        0.40       -0.80      0.80 o 
   1   8  -4       16.26       19.58      2.46 o 
   2   8  -4        3.82        4.98      1.00 o 
   3   8  -4        1.39        2.12      0.76 o 
   4   8  -4        1.79        1.90      0.81 o 
 -10   1  -3        8.16       12.07      1.52 o 
  -9   1  -3        2.32        2.67      0.97 o 
  -8   1  -3        3.26        2.55      0.75 o 
  -7   1  -3        5.75        3.30      1.06 o 
  -6   1  -3       61.92       60.47      2.50 o 
  -5   1  -3       64.18       65.27      2.39 o 
  -4   1  -3       10.04        8.87      1.11 o 
  -3   1  -3        6.59        6.59      0.63 o 
  -2   1  -3       74.79       69.41      1.56 o 
  -1   1  -3       48.94       52.97      1.99 o 
   0   1  -3      963.75      999.75     10.10 o 
   1   1  -3      199.25      197.32      2.42 o 
   2   1  -3     1148.47     1119.91      9.77 o 
   3   1  -3      113.16      124.01      2.37 o 
   4   1  -3      106.02      109.68      2.46 o 
   5   1  -3       10.47        8.36      0.97 o 
   6   1  -3       80.83       77.44      2.04 o 
   7   1  -3      144.09      131.59      6.00 o 
   8   1  -3        2.24        1.18      0.90 o 
   9   1  -3        1.62        1.80      1.04 o 
  10   1  -3        3.67        5.63      1.51 o 
 -10   2  -3        3.54        3.01      0.92 o 
  -9   2  -3       10.08       12.08      1.45 o 
  -8   2  -3        2.65        3.88      0.82 o 
  -7   2  -3       11.79       12.60      1.25 o 
  -6   2  -3      200.01      191.87      8.16 o 
  -5   2  -3       15.19       15.09      1.96 o 
  -4   2  -3      143.67      160.60      3.79 o 
  -3   2  -3        1.93        1.51      0.37 o 
  -2   2  -3      103.55       96.63      2.54 o 
  -1   2  -3        1.72        1.67      0.22 o 
   0   2  -3     1034.69     1037.88     10.41 o 
   1   2  -3      381.27      361.50      4.19 o 
   2   2  -3      574.44      565.23      5.48 o 
   3   2  -3      189.14      187.10      3.18 o 
   4   2  -3        9.55       10.90      0.78 o 
   5   2  -3      160.35      153.74      4.45 o 
   6   2  -3      373.82      344.99      6.83 o 
   7   2  -3       28.18       26.67      2.60 o 
   8   2  -3       58.98       59.15      4.16 o 
   9   2  -3        9.08       12.39      2.13 o 
  10   2  -3        9.11        9.55      2.03 o 
 -10   3  -3        0.94        2.08      1.04 o 
  -9   3  -3        4.58        4.97      0.99 o 
  -8   3  -3        8.53        7.24      1.91 o 
  -7   3  -3       40.26       41.82      2.24 o 
  -6   3  -3      127.19      124.32      3.77 o 
  -5   3  -3      194.52      189.59      4.56 o 
  -4   3  -3      237.56      219.11      3.70 o 
  -3   3  -3      149.63      134.18      2.60 o 
  -2   3  -3      364.91      392.70      8.21 o 
  -1   3  -3      711.66      741.21      7.83 o 
   0   3  -3      135.77      148.64      2.18 o 
   1   3  -3      153.52      145.25      2.46 o 
   2   3  -3      667.66      618.09      6.84 o 
   3   3  -3      255.32      260.98      4.25 o 
   4   3  -3      135.44      137.19      3.29 o 
   5   3  -3       66.23       55.47      1.78 o 
   6   3  -3       24.32       22.07      1.17 o 
   7   3  -3        6.33        8.25      1.06 o 
   8   3  -3       14.62       14.20      1.50 o 
   9   3  -3       12.42       16.28      1.76 o 
  10   3  -3        2.15        2.91      0.88 o 
  -9   4  -3       10.83       13.38      2.53 o 
  -8   4  -3        0.69        0.64      0.52 o 
  -7   4  -3        9.93       12.80      1.32 o 
  -6   4  -3        5.16        4.19      0.58 o 
  -5   4  -3       56.79       55.66      1.86 o 
  -4   4  -3       29.11       31.22      1.46 o 
  -3   4  -3       18.03       16.89      0.86 o 
  -2   4  -3       32.07       32.89      1.00 o 
  -1   4  -3       26.63       31.84      1.10 o 
   0   4  -3       73.73       70.01      1.46 o 
   1   4  -3       31.39       35.10      1.20 o 
   2   4  -3       40.11       43.40      1.14 o 
   3   4  -3        3.08        3.11      0.47 o 
   4   4  -3       21.47       24.91      1.24 o 
   5   4  -3       14.23       13.60      0.97 o 
   6   4  -3       67.31       68.29      2.39 o 
   7   4  -3       23.50       24.56      1.90 o 
   8   4  -3        4.02        3.31      0.82 o 
   9   4  -3        0.67        1.90      1.23 o 
  -9   5  -3        1.80        1.47      1.09 o 
  -8   5  -3       11.53       14.00      2.13 o 
  -7   5  -3        1.68        0.99      0.90 o 
  -6   5  -3        1.30        0.69      0.47 o 
  -5   5  -3       10.10        6.91      0.90 o 
  -4   5  -3       15.11       14.77      1.30 o 
  -3   5  -3        7.34        7.94      0.62 o 
  -2   5  -3        0.81        0.80      0.23 o 
  -1   5  -3        4.40        4.41      0.46 o 
   0   5  -3       27.51       25.75      1.35 o 
   1   5  -3       12.09       11.13      0.74 o 
   2   5  -3       87.34       74.33      2.62 o 
   3   5  -3       21.55       20.76      1.16 o 
   4   5  -3       10.89       10.19      0.85 o 
   5   5  -3        6.43        5.51      0.69 o 
   6   5  -3       12.25        9.57      0.94 o 
   7   5  -3        3.89        4.06      0.68 o 
   8   5  -3        0.79        0.43      0.55 o 
   9   5  -3        0.48       -0.80      1.28 o 
  -8   6  -3        3.21        3.45      1.23 o 
  -7   6  -3        1.01        0.76      0.85 o 
  -6   6  -3        4.74        4.49      0.79 o 
  -5   6  -3        5.86        4.84      0.78 o 
  -4   6  -3       14.81       14.99      1.75 o 
  -3   6  -3       36.33       29.81      1.70 o 
  -2   6  -3       51.74       49.83      2.15 o 
  -1   6  -3       20.12       19.01      1.33 o 
   0   6  -3      129.20      128.92      3.65 o 
   1   6  -3      102.84      100.44      2.54 o 
   2   6  -3       21.38       21.43      1.45 o 
   3   6  -3       15.72       17.36      1.16 o 
   4   6  -3       34.23       33.73      1.64 o 
   5   6  -3       30.41       31.62      1.66 o 
   6   6  -3        3.39        4.33      1.08 o 
   7   6  -3        4.91        7.58      0.94 o 
   8   6  -3        2.34       -0.85      0.85 o 
  -3   7  -3        7.51        8.79      1.56 o 
  -2   7  -3        0.96        2.27      0.99 o 
  -1   7  -3        7.51        8.04      1.47 o 
   0   7  -3       15.91       18.06      2.13 o 
   1   7  -3        2.55        3.03      0.99 o 
   2   7  -3        2.79        4.16      1.23 o 
   3   7  -3        4.64        4.87      0.95 o 
   4   7  -3       34.37       30.26      3.05 o 
   5   7  -3        4.96        6.71      1.12 o 
   6   7  -3        0.59        1.11      0.57 o 
   7   7  -3        1.25        3.55      1.23 o 
  -3   8  -3        2.62        1.28      0.85 o 
  -2   8  -3        7.72        7.42      1.51 o 
  -1   8  -3       11.07        9.83      1.75 o 
   0   8  -3        7.42        7.23      1.51 o 
   1   8  -3        8.64        8.46      1.65 o 
   2   8  -3       14.26       15.84      1.66 o 
   3   8  -3       10.06       11.18      1.38 o 
   4   8  -3        4.93        5.05      2.03 o 
   5   8  -3        4.56        5.75      1.28 o 
 -10   0  -2        0.97        2.65      1.23 o 
  -9   0  -2        2.95        2.41      1.18 o 
  -8   0  -2        3.63        4.30      1.13 o 
  -7   0  -2       17.83       18.87      2.03 o 
  -6   0  -2       81.63       86.15      4.07 o 
  -5   0  -2       19.96       13.17      0.79 o 
  -4   0  -2      952.49     1003.68     28.89 o 
  -3   0  -2     1676.11     1616.52     21.94 o 
  -2   0  -2      274.89      300.63      5.74 o 
  -1   0  -2     4134.30     3961.92     50.43 o 
   0   0  -2     3224.58     3511.08     46.94 o 
   1   0  -2     1295.23     1228.34     13.46 o 
   2   0  -2      476.03      463.30      6.18 o 
   3   0  -2       31.74       34.04      1.84 o 
   4   0  -2      163.08      164.07      5.30 o 
   5   0  -2       11.98        9.31      1.23 o 
   6   0  -2       14.67       18.83      0.81 o 
   7   0  -2       49.88       46.57      3.36 o 
   8   0  -2       41.92       37.97      3.26 o 
 -10   1  -2        0.14        1.56      0.79 o 
  -9   1  -2        7.83        8.58      1.35 o 
  -8   1  -2        7.04        5.17      0.99 o 
  -7   1  -2       53.64       54.39      2.47 o 
  -6   1  -2       28.63       34.74      3.00 o 
  -5   1  -2      123.65      128.87      3.39 o 
  -4   1  -2      789.27      823.37     12.32 o 
  -3   1  -2      305.12      351.93      5.95 o 
  -2   1  -2      799.11      801.06     11.97 o 
  -1   1  -2     1107.37     1069.62     14.88 o 
   0   1  -2       66.92       67.67      0.94 o 
   1   1  -2     4670.82     4492.76     32.55 o 
   2   1  -2      174.45      188.64      2.36 o 
   3   1  -2      538.73      500.85      7.54 o 
   4   1  -2       52.93       50.17      2.60 o 
   5   1  -2      269.06      276.37      8.23 o 
   6   1  -2       88.63       86.29      4.35 o 
   7   1  -2        4.95        6.57      1.32 o 
   8   1  -2       23.02       23.93      2.55 o 
   9   1  -2       38.67       36.45      3.45 o 
  10   1  -2        3.80        4.07      1.51 o 
 -10   2  -2        4.31        4.14      0.93 o 
  -9   2  -2       13.14       22.93      2.55 o 
  -8   2  -2        3.93        7.19      1.51 o 
  -7   2  -2       31.89       33.30      1.94 o 
  -6   2  -2      190.83      188.46      4.61 o 
  -5   2  -2      133.89      133.81      3.48 o 
  -4   2  -2       72.80       66.52      1.76 o 
  -3   2  -2       21.03       17.26      0.76 o 
  -2   2  -2      971.85      979.93     12.76 o 
  -1   2  -2      130.52      165.18      2.14 o 
   0   2  -2     2116.66     2243.71     21.24 o 
   1   2  -2        4.61        3.73      0.28 o 
   2   2  -2      176.95      180.59      3.55 o 
   3   2  -2       80.49       85.89      2.42 o 
   4   2  -2       68.06       65.77      3.17 o 
   5   2  -2       12.43       14.37      1.56 o 
   6   2  -2       85.56       70.92      3.97 o 
   7   2  -2       62.76       60.99      3.97 o 
   8   2  -2       22.86       21.61      2.55 o 
   9   2  -2       18.35       17.21      2.41 o 
  10   2  -2        9.63        9.50      1.94 o 
 -10   3  -2        1.13       -0.21      0.78 o 
  -9   3  -2        5.56        4.53      1.32 o 
  -8   3  -2        0.07       -0.06      0.54 o 
  -7   3  -2       24.95       23.96      2.08 o 
  -6   3  -2       32.34       31.25      1.43 o 
  -5   3  -2       46.60       46.81      1.61 o 
  -4   3  -2      117.74      123.04      3.23 o 
  -3   3  -2      278.18      273.36      4.10 o 
  -2   3  -2      737.76      777.81      8.07 o 
  -1   3  -2      158.63      157.70      2.20 o 
   0   3  -2      133.52      135.00      1.99 o 
   1   3  -2       31.93       29.64      0.80 o 
   2   3  -2      127.73      125.33      4.70 o 
   3   3  -2      126.20      121.06      3.15 o 
   4   3  -2      148.20      149.48      3.79 o 
   5   3  -2      123.55      121.28      5.15 o 
   6   3  -2       73.26       65.72      3.92 o 
   7   3  -2       60.25       54.42      3.83 o 
   8   3  -2        0.21       -0.05      0.57 o 
   9   3  -2        7.41        8.13      1.75 o 
  10   3  -2        3.31        4.35      1.37 o 
  -9   4  -2        4.32        8.01      1.32 o 
  -8   4  -2       11.04       13.89      2.39 o 
  -7   4  -2        0.10        0.44      0.43 o 
  -6   4  -2       18.39       12.10      1.23 o 
  -5   4  -2       90.27       86.46      2.31 o 
  -4   4  -2       52.22       59.68      1.71 o 
  -3   4  -2       43.84       49.93      1.25 o 
  -2   4  -2       26.91       28.88      0.87 o 
  -1   4  -2       74.78       82.23      1.79 o 
   0   4  -2      399.65      392.05      4.62 o 
   1   4  -2      165.87      173.16      3.05 o 
   2   4  -2      122.81      124.54      4.40 o 
   3   4  -2       48.05       44.81      1.96 o 
   4   4  -2       67.72       63.77      2.50 o 
   5   4  -2       35.47       35.01      2.20 o 
   6   4  -2       49.12       50.89      2.51 o 
   7   4  -2        8.71        7.53      1.61 o 
   8   4  -2       12.24       15.44      1.57 o 
   9   4  -2        2.73        4.27      0.97 o 
  10   4  -2        1.06        0.33      0.90 o 
  -9   5  -2        7.78        8.04      1.75 o 
  -8   5  -2        0.44        0.99      0.73 o 
  -7   5  -2        9.57        9.80      1.15 o 
  -6   5  -2       13.75       14.85      1.32 o 
  -5   5  -2       18.82       22.26      1.82 o 
  -4   5  -2        3.57        3.45      0.61 o 
  -3   5  -2       12.96       13.95      1.92 o 
  -2   5  -2       73.56       64.91      1.74 o 
  -1   5  -2       13.37       16.32      0.68 o 
   0   5  -2       55.50       51.33      1.61 o 
   1   5  -2      133.32      134.70      2.78 o 
   2   5  -2       46.77       46.63      1.31 o 
   3   5  -2      160.78      133.37      3.84 o 
   4   5  -2        6.13        6.29      0.84 o 
   5   5  -2      109.22       99.29      3.53 o 
   6   5  -2       59.55       59.43      2.82 o 
   7   5  -2        4.48        4.27      0.92 o 
   8   5  -2        1.62        1.68      0.72 o 
   9   5  -2        6.62        9.66      1.40 o 
  -9   6  -2        1.87        2.36      1.18 o 
  -8   6  -2        2.59        2.37      0.83 o 
  -7   6  -2        1.03        0.75      0.55 o 
  -6   6  -2       26.80       25.57      1.79 o 
  -5   6  -2        5.00        5.03      0.77 o 
  -4   6  -2       42.89       41.94      2.09 o 
  -3   6  -2       17.32       20.23      1.44 o 
  -2   6  -2        1.38        0.37      0.36 o 
  -1   6  -2       90.27       89.58      2.41 o 
   0   6  -2       75.32       72.66      2.17 o 
   1   6  -2      107.76      109.24      2.59 o 
   2   6  -2       30.68       28.01      1.52 o 
   3   6  -2       11.69       10.06      1.04 o 
   4   6  -2       31.26       34.97      2.48 o 
   5   6  -2        4.06        3.88      0.80 o 
   6   6  -2        0.89        1.51      0.67 o 
   7   6  -2        2.66        1.84      0.95 o 
   8   6  -2        0.57        0.52      0.85 o 
  -5   7  -2        7.50        7.09      1.47 o 
  -4   7  -2        9.91        8.89      1.10 o 
  -3   7  -2       29.78       31.09      2.03 o 
  -2   7  -2       32.43       34.65      3.00 o 
  -1   7  -2        2.47        2.26      0.65 o 
   0   7  -2        0.55        0.05      0.71 o 
   1   7  -2       48.80       50.10      2.40 o 
   2   7  -2       28.26       30.24      1.90 o 
   3   7  -2       48.22       47.04      2.10 o 
   4   7  -2       53.55       56.27      4.49 o 
   5   7  -2        9.48        6.38      1.65 o 
   6   7  -2        4.96        5.20      1.51 o 
  -4   8  -2        1.22        1.32      0.90 o 
  -3   8  -2        4.08        4.26      1.18 o 
  -2   8  -2        6.41        9.69      1.70 o 
  -1   8  -2        3.29        4.44      1.23 o 
   0   8  -2        8.39        8.89      1.65 o 
   1   8  -2       21.96       22.70      2.55 o 
   2   8  -2        6.38        8.51      1.65 o 
   3   8  -2       15.24       18.17      2.65 o 
   4   8  -2       14.77       14.36      1.64 o 
   5   8  -2        6.16        5.75      1.14 o 
  -4   9  -2        1.07        2.08      0.99 o 
  -3   9  -2        0.72        2.51      1.28 o 
  -2   9  -2        5.18        6.10      1.51 o 
  -1   9  -2        1.94        0.71      0.76 o 
   0   9  -2        5.59        8.23      1.80 o 
 -10   1  -1        0.44        0.06      0.60 o 
  -9   1  -1        3.59        4.11      1.84 o 
  -8   1  -1        2.89        3.62      0.73 o 
  -7   1  -1       18.07       24.39      3.22 o 
  -6   1  -1        6.47        6.92      1.53 o 
  -5   1  -1      131.08      143.71      8.25 o 
  -4   1  -1      704.44      736.50     11.00 o 
  -3   1  -1      690.63      688.42      8.26 o 
  -2   1  -1      124.07      123.54      2.01 o 
  -1   1  -1     1243.58     1309.84     13.73 o 
   0   1  -1     2456.12     2716.25     65.40 o 
   1   1  -1     1380.91     1422.40     15.75 o 
   2   1  -1     1018.46     1070.29     20.43 o 
   3   1  -1      390.36      368.71      8.84 o 
   4   1  -1        5.79        6.45      0.45 o 
   5   1  -1       70.18       64.49      1.75 o 
   6   1  -1       65.12       66.91      1.95 o 
   7   1  -1       10.82       12.58      1.70 o 
   8   1  -1       45.52       46.90      3.64 o 
   9   1  -1        9.95        9.13      1.75 o 
  10   1  -1        0.86        3.36      1.23 o 
 -10   2  -1        4.41        6.78      1.15 o 
  -9   2  -1        0.15        0.31      0.64 o 
  -8   2  -1        3.40        1.56      0.68 o 
  -7   2  -1       80.01       78.19      2.94 o 
  -6   2  -1      121.21      112.27      3.33 o 
  -5   2  -1       98.86       97.42      2.34 o 
  -4   2  -1      154.28      166.90      3.01 o 
  -3   2  -1      471.34      485.50      6.21 o 
  -2   2  -1      461.12      454.62      4.22 o 
  -1   2  -1     2269.07     2473.10     33.14 o 
   0   2  -1      596.44      668.20      6.58 o 
   1   2  -1      832.41      899.52     20.14 o 
   2   2  -1      177.99      180.07      2.77 o 
   3   2  -1      219.19      229.84      6.43 o 
   4   2  -1       88.23       69.36      3.26 o 
   5   2  -1       77.78       75.56      3.78 o 
   6   2  -1      125.34      128.61      5.53 o 
   7   2  -1        7.71        7.14      1.47 o 
   8   2  -1       10.68       12.39      1.94 o 
   9   2  -1       16.21       15.70      2.22 o 
  10   2  -1        3.89        6.71      1.65 o 
 -10   3  -1        1.52        2.39      0.80 o 
  -9   3  -1        5.92        7.43      1.10 o 
  -8   3  -1        5.83        8.59      1.07 o 
  -7   3  -1       29.89       32.16      1.53 o 
  -6   3  -1       26.14       25.08      1.24 o 
  -5   3  -1       28.26       29.69      1.27 o 
  -4   3  -1       47.14       39.10      1.65 o 
  -3   3  -1      555.35      541.99      5.23 o 
  -2   3  -1      311.93      335.53      3.48 o 
  -1   3  -1      125.11      158.66      1.85 o 
   0   3  -1      196.40      200.84      2.60 o 
   1   3  -1      161.53      152.96      3.66 o 
   2   3  -1      108.24      130.83      2.99 o 
   3   3  -1      236.23      224.53      3.69 o 
   4   3  -1        2.03        4.16      0.99 o 
   5   3  -1       76.98       67.47      3.74 o 
   6   3  -1       34.95       27.80      2.51 o 
   7   3  -1      117.15      103.55      5.39 o 
   8   3  -1        1.02        1.65      0.95 o 
   9   3  -1        7.27        6.81      1.75 o 
  10   3  -1        3.70        4.63      1.47 o 
  -9   4  -1       13.78       14.89      1.70 o 
  -8   4  -1        0.66        0.53      0.44 o 
  -7   4  -1        2.32        3.83      0.54 o 
  -6   4  -1       89.32       87.84      3.20 o 
  -5   4  -1      130.21      120.07      2.72 o 
  -4   4  -1       36.43       35.51      0.97 o 
  -3   4  -1      192.20      179.24      2.32 o 
  -2   4  -1       52.33       50.15      0.98 o 
  -1   4  -1       17.21       24.03      0.72 o 
   0   4  -1      111.89      130.17      3.18 o 
   1   4  -1      126.53      125.22      2.18 o 
   2   4  -1      151.09      165.19      3.59 o 
   3   4  -1        3.63        3.41      0.56 o 
   4   4  -1        3.15        3.50      0.62 o 
   5   4  -1        9.36        9.86      2.72 o 
   6   4  -1      238.79      228.38      8.65 o 
   7   4  -1       52.00       52.20      3.97 o 
   8   4  -1        4.54        5.72      1.61 o 
   9   4  -1        0.52        1.61      0.85 o 
  -9   5  -1        2.21        2.79      1.18 o 
  -8   5  -1       15.71       18.21      1.89 o 
  -7   5  -1        9.45       12.28      1.30 o 
  -6   5  -1       55.55       57.78      2.62 o 
  -5   5  -1       64.71       64.25      2.58 o 
  -4   5  -1       15.83       14.75      0.71 o 
  -3   5  -1        3.30        3.52      0.37 o 
  -2   5  -1       90.91       94.58      1.83 o 
  -1   5  -1       72.88       83.79      1.60 o 
   0   5  -1       53.31       52.57      2.06 o 
   1   5  -1       31.33       38.43      1.30 o 
   2   5  -1      233.43      230.23      4.77 o 
   3   5  -1       34.76       36.53      1.48 o 
   4   5  -1      119.14      124.21      3.68 o 
   5   5  -1       14.40       12.19      1.23 o 
   6   5  -1       13.34       15.18      1.40 o 
   7   5  -1        8.10        6.46      1.18 o 
   8   5  -1        9.61       11.61      1.42 o 
   9   5  -1        0.07        1.50      0.69 o 
  10   5  -1        6.49       12.48      2.46 o 
  -9   6  -1        1.89        1.80      1.04 o 
  -8   6  -1        0.18        0.04      0.50 o 
  -7   6  -1        5.14        6.96      1.02 o 
  -6   6  -1        8.24        5.87      0.92 o 
  -5   6  -1        1.24        2.23      0.56 o 
  -4   6  -1        6.61        5.66      0.59 o 
  -3   6  -1        5.13        4.35      0.55 o 
  -2   6  -1        5.08        6.95      0.67 o 
  -1   6  -1       18.99       18.28      1.05 o 
   0   6  -1       39.91       41.81      1.99 o 
   1   6  -1      115.53      119.54      3.61 o 
   2   6  -1       89.23       82.96      2.23 o 
   3   6  -1       33.10       29.82      2.02 o 
   4   6  -1       47.81       39.67      3.45 o 
   5   6  -1       31.77       34.85      3.36 o 
   6   6  -1        0.60        0.19      0.76 o 
   7   6  -1        0.25        0.52      0.85 o 
   8   6  -1        1.31        1.61      1.13 o 
  -8   7  -1        5.22        8.75      1.99 o 
  -7   7  -1        1.61       -0.09      0.80 o 
  -6   7  -1        1.54        2.60      1.13 o 
  -5   7  -1        1.01        1.99      1.09 o 
  -4   7  -1       19.27       16.59      1.70 o 
  -3   7  -1       34.28       34.91      2.05 o 
  -2   7  -1       10.52       10.08      0.87 o 
  -1   7  -1       36.87       36.51      1.63 o 
   0   7  -1       36.72       35.30      1.64 o 
   1   7  -1        7.67        9.24      1.10 o 
   2   7  -1        3.71        2.53      0.73 o 
   3   7  -1       35.25       35.63      1.88 o 
   4   7  -1       28.18       23.55      2.88 o 
   5   7  -1        5.10        6.29      1.56 o 
   6   7  -1        2.13        3.50      1.51 o 
  -4   8  -1        1.41        0.79      0.53 o 
  -3   8  -1        0.41       -0.23      0.71 o 
  -2   8  -1        2.70        2.57      0.68 o 
  -1   8  -1        1.45        2.01      0.54 o 
   0   8  -1        1.37        1.57      1.04 o 
   1   8  -1       10.88       11.28      1.23 o 
   2   8  -1        1.57        2.06      0.74 o 
   3   8  -1        0.85        0.61      0.99 o 
   4   8  -1        3.04        3.68      0.97 o 
   5   8  -1        0.41       -0.05      0.76 o 
  -4   9  -1        8.01       10.64      1.84 o 
  -3   9  -1       11.75       12.39      2.03 o 
  -2   9  -1        2.20        1.80      0.95 o 
  -1   9  -1        1.00        1.26      0.58 o 
   0   9  -1        1.10        1.36      0.66 o 
   1   9  -1        2.41        2.51      1.09 o 
 -10   0   0        4.65        4.87      1.47 o 
  -9   0   0       33.88       41.80      3.45 o 
  -4   0   0      914.44     1005.75     19.15 o 
  -3   0   0      653.84      613.11     11.96 o 
  -2   0   0     1983.44     2047.79     26.81 o 
   2   0   0     1983.57     2022.19     38.35 o 
   3   0   0      654.40      610.47     13.14 o 
   4   0   0      912.93      962.68     20.71 o 
   5   0   0      183.66      238.02      7.28 o 
   6   0   0      258.62      240.95      7.90 o 
   7   0   0       20.33       22.05      1.29 o 
   8   0   0       35.71       33.29      3.03 o 
   9   0   0       33.90       38.35      3.50 o 
 -10   1   0        0.77        0.68      0.69 o 
  -9   1   0        7.34        8.09      1.14 o 
  -8   1   0        4.56        8.27      1.51 o 
  -6   1   0       65.88       58.68      2.03 o 
  -5   1   0       20.34       17.17      0.78 o 
  -4   1   0      821.40      770.00     16.79 o 
  -3   1   0      498.32      503.42     11.06 o 
  -2   1   0     1840.14     1862.45     22.84 o 
  -1   1   0      545.19      623.58      5.40 o 
   0   1   0        9.67       11.15      0.40 o 
   1   1   0      544.33      578.43     55.94 o 
   2   1   0     1840.93     1869.88     16.05 o 
   3   1   0      499.39      492.83      5.12 o 
   4   1   0      820.96      771.80     11.35 o 
   5   1   0       20.27       15.65      0.92 o 
   6   1   0       65.94       58.68      2.01 o 
   7   1   0       14.33       16.89      1.11 o 
   8   1   0        4.57        6.19      1.42 o 
   9   1   0        7.34        6.62      1.42 o 
  10   1   0        0.78        0.76      0.90 o 
 -10   2   0        0.32       -0.35      0.69 o 
  -9   2   0        6.82        7.75      1.56 o 
  -8   2   0       16.09       12.86      1.75 o 
  -7   2   0       30.05       22.46      2.08 o 
  -6   2   0       37.10       27.85      1.13 o 
  -5   2   0       48.29       35.25      4.28 o 
  -4   2   0       73.15       70.97      3.22 o 
  -3   2   0       69.38       65.24      1.60 o 
  -2   2   0      358.99      335.72      4.08 o 
  -1   2   0      183.91      216.81      3.61 o 
   0   2   0     1035.05     1198.31     10.11 o 
   1   2   0      183.74      209.35      5.71 o 
   2   2   0      359.02      338.38      4.40 o 
   3   2   0       69.11       70.56      2.01 o 
   4   2   0       73.28       74.90      2.22 o 
   5   2   0       48.26       41.23      2.70 o 
   6   2   0       36.98       33.62      2.65 o 
   7   2   0       30.07       25.63      2.51 o 
   8   2   0       16.11       12.58      1.94 o 
   9   2   0        6.82        7.09      1.75 o 
  10   2   0        0.32        0.43      0.90 o 
 -10   3   0        3.33        3.24      0.80 o 
  -9   3   0        0.74        0.99      0.66 o 
  -8   3   0       11.75       13.75      1.09 o 
  -7   3   0       16.45       19.84      1.50 o 
  -6   3   0       24.48       24.71      1.51 o 
  -5   3   0      148.57      151.62      3.67 o 
  -4   3   0       60.06       60.49      2.00 o 
  -3   3   0      141.40      160.43      2.23 o 
  -2   3   0      594.38      650.77      7.00 o 
  -1   3   0      252.37      266.91      4.70 o 
   0   3   0       82.04       88.98      1.61 o 
   1   3   0      252.47      263.36      3.87 o 
   2   3   0      593.84      667.29     19.04 o 
   3   3   0      141.57      167.87      2.87 o 
   4   3   0       60.14       64.25      3.83 o 
   5   3   0      148.74      152.99      3.86 o 
   6   3   0       24.47       24.26      2.36 o 
   7   3   0       16.49       18.68      2.27 o 
   8   3   0       11.79       11.21      1.89 o 
   9   3   0        0.74        0.43      0.76 o 
  10   3   0        3.32        3.64      1.47 o 
 -10   4   0        3.13        2.98      1.23 o 
  -9   4   0        0.27        1.04      0.76 o 
  -8   4   0        0.75        1.56      0.48 o 
  -7   4   0        0.05        0.92      0.40 o 
  -6   4   0       81.29       83.86      2.90 o 
  -5   4   0       33.81       33.96      1.11 o 
  -4   4   0      115.39      113.46      2.44 o 
  -3   4   0       71.98       70.13      1.48 o 
  -2   4   0      137.28      150.54      4.36 o 
  -1   4   0        0.81        0.37      0.18 o 
   0   4   0      102.92      105.37      1.96 o 
   1   4   0        0.80        0.52      0.20 o 
   2   4   0      137.22      155.43      3.32 o 
   3   4   0       71.86       72.61      1.94 o 
   4   4   0      115.36      108.09      5.06 o 
   5   4   0       33.81       35.80      1.90 o 
   6   4   0       81.30       81.42      4.73 o 
   7   4   0        0.05        0.47      0.76 o 
   8   4   0        0.76        0.85      0.80 o 
   9   4   0        0.27        0.24      0.76 o 
  -9   5   0        4.10        4.45      1.02 o 
  -8   5   0        4.43        6.70      1.12 o 
  -7   5   0        3.65        3.71      0.82 o 
  -6   5   0       50.99       49.32      2.44 o 
  -5   5   0       88.30       76.30      2.21 o 
  -4   5   0       66.30       64.79      1.57 o 
  -3   5   0       67.82       62.88      1.50 o 
  -2   5   0       19.44       19.51      0.91 o 
  -1   5   0       17.08       15.39      0.64 o 
   0   5   0        3.79        4.71      0.68 o 
   1   5   0       17.20       15.96      0.58 o 
   2   5   0       19.49       20.62      2.06 o 
   3   5   0       67.87       65.39      1.94 o 
   4   5   0       66.29       68.39      2.11 o 
   5   5   0       88.43       81.81      2.48 o 
   6   5   0       51.01       54.14      4.02 o 
   7   5   0        3.63        5.20      1.47 o 
   8   5   0        4.43        5.01      1.51 o 
   9   5   0        4.11        3.31      1.32 o 
  -9   6   0        1.37        0.00      0.85 o 
  -8   6   0        4.04        3.56      0.90 o 
  -7   6   0        2.41        1.42      1.32 o 
  -6   6   0       13.65       10.93      1.20 o 
  -5   6   0        0.24        0.84      0.36 o 
  -4   6   0       22.71       21.99      1.15 o 
  -3   6   0       15.22       15.30      0.97 o 
  -2   6   0      120.61      117.79      3.51 o 
  -1   6   0       94.46      100.42      3.25 o 
   0   6   0       27.12       32.36      1.81 o 
   1   6   0       94.41       98.06      3.33 o 
   2   6   0      120.55      128.59      4.02 o 
   3   6   0       15.13       13.45      3.03 o 
   4   6   0       22.63       23.04      1.78 o 
   5   6   0        0.25        0.24      0.48 o 
   6   6   0       13.63       14.42      2.22 o 
   7   6   0        2.41        0.61      0.95 o 
   8   6   0        4.03        4.11      1.42 o 
  -7   7   0        7.43        8.51      1.89 o 
  -6   7   0        4.49        7.14      1.70 o 
  -5   7   0        3.33        1.99      1.04 o 
  -4   7   0       25.57       24.59      1.75 o 
  -3   7   0        9.86        9.47      0.87 o 
  -2   7   0        9.34       10.44      0.91 o 
  -1   7   0        8.65       10.69      1.17 o 
   0   7   0        4.57        5.93      0.87 o 
   1   7   0        8.66        8.70      1.10 o 
   2   7   0        9.34       10.42      1.20 o 
   3   7   0        9.84        9.31      1.17 o 
   4   7   0       25.59       22.65      1.87 o 
   5   7   0        3.32        2.08      0.78 o 
   6   7   0        4.49        5.39      1.51 o 
  -6   8   0        1.09        3.74      1.42 o 
  -5   8   0        8.79        7.14      1.75 o 
  -4   8   0        2.75        2.21      0.67 o 
  -3   8   0       15.90       19.89      1.67 o 
  -2   8   0        4.22        5.46      0.72 o 
  -1   8   0        7.04        7.91      0.88 o 
   0   8   0        0.00       -0.24      0.54 o 
   1   8   0        7.04        8.11      1.12 o 
   2   8   0        4.21        3.68      0.80 o 
   3   8   0       15.93       20.75      1.55 o 
   4   8   0        2.77        2.30      0.76 o 
   5   8   0        8.78        7.57      2.03 o 
  -3   9   0       12.68       14.80      2.13 o 
  -2   9   0        8.47        6.36      1.99 o 
  -1   9   0        0.22        0.19      0.46 o 
   0   9   0        4.45        5.18      0.86 o 
   1   9   0        0.22        0.36      0.45 o 
   2   9   0        8.47        7.66      1.51 o 
   3   9   0       12.66        9.69      1.94 o 
 -10   1   1        0.86        1.70      0.99 o 
  -6   1   1       65.37       66.76      3.74 o 
  -5   1   1       70.09       61.04      3.36 o 
  -4   1   1        5.80        8.13      1.04 o 
  -3   1   1      390.80      382.80      9.03 o 
  -2   1   1     1016.94     1041.32     12.74 o 
  -1   1   1     1381.53     1455.83     28.68 o 
   0   1   1     2455.18     2789.19     32.08 o 
   1   1   1     1243.13     1279.32      9.52 o 
   2   1   1      124.34      122.06      1.99 o 
   3   1   1      691.21      681.05      8.15 o 
   4   1   1      703.85      715.66      8.77 o 
   5   1   1      130.93      139.38      3.21 o 
   6   1   1        6.50        7.95      1.09 o 
   7   1   1       18.03       20.22      1.32 o 
   8   1   1        2.87        3.97      1.18 o 
   9   1   1        3.60        4.11      1.18 o 
  10   1   1        0.43        0.99      1.09 o 
 -10   2   1        3.91        4.85      1.03 o 
  -9   2   1       16.20       19.39      2.32 o 
  -7   2   1        7.72        5.91      1.37 o 
  -6   2   1      125.35      124.45      3.74 o 
  -5   2   1       77.82       77.81      3.33 o 
  -4   2   1       88.46       65.99      3.01 o 
  -3   2   1      219.47      225.94      4.29 o 
  -2   2   1      177.89      174.18      3.39 o 
  -1   2   1      832.07      886.31     10.21 o 
   0   2   1      595.43      675.59      6.31 o 
   1   2   1     2268.11     2441.26     51.80 o 
   2   2   1      461.47      445.84      5.57 o 
   3   2   1      471.04      483.93      6.37 o 
   4   2   1      154.34      165.50      3.00 o 
   5   2   1       98.71       96.84      2.23 o 
   6   2   1      121.30      109.07      3.21 o 
   7   2   1       80.07       79.76      2.81 o 
   8   2   1        3.42        3.59      1.09 o 
   9   2   1        0.14        2.03      1.13 o 
  10   2   1        4.39        8.23      1.94 o 
 -10   3   1        3.71        4.86      1.47 o 
  -9   3   1        7.28        7.90      1.51 o 
  -8   3   1        1.02        1.23      0.54 o 
  -7   3   1      117.24      107.76      5.53 o 
  -6   3   1       34.97       28.03      1.39 o 
  -5   3   1       76.96       63.50      2.41 o 
  -4   3   1        2.02        3.23      0.36 o 
  -3   3   1      236.23      213.49      4.42 o 
  -2   3   1      107.94      129.04      3.01 o 
  -1   3   1      161.49      154.59      3.14 o 
   0   3   1      196.58      205.69      2.78 o 
   1   3   1      125.33      157.49      1.94 o 
   2   3   1      312.19      355.59      6.18 o 
   3   3   1      555.03      550.25      7.00 o 
   4   3   1       47.20       43.40      1.80 o 
   5   3   1       28.24       28.65      1.56 o 
   6   3   1       26.10       25.65      1.58 o 
   7   3   1       29.80       30.50      2.84 o 
   8   3   1        5.85        8.70      1.61 o 
   9   3   1        5.90        6.38      1.61 o 
  10   3   1        1.53        2.36      0.99 o 
  -9   4   1        0.52        0.43      0.53 o 
  -8   4   1        4.55        6.91      1.44 o 
  -7   4   1       52.07       56.34      2.50 o 
  -6   4   1      238.68      244.72      5.53 o 
  -5   4   1        9.31        9.64      0.52 o 
  -4   4   1        3.16        3.15      0.39 o 
  -3   4   1        3.67        3.39      0.31 o 
  -2   4   1      150.90      160.65      4.18 o 
  -1   4   1      126.74      132.07      3.26 o 
   0   4   1      111.90      141.42      2.39 o 
   1   4   1       17.15       23.39      0.80 o 
   2   4   1       52.27       50.54      1.56 o 
   3   4   1      192.24      186.53      4.52 o 
   4   4   1       36.44       36.63      1.86 o 
   5   4   1      130.52      124.52      3.78 o 
   6   4   1       89.42       84.81      3.69 o 
   7   4   1        2.32        2.18      0.95 o 
   8   4   1        0.66        2.03      1.18 o 
   9   4   1       13.78       15.70      2.46 o 
  -9   5   1        0.07        1.79      0.99 o 
  -8   5   1        9.61        9.78      1.29 o 
  -7   5   1        8.11        7.90      1.70 o 
  -6   5   1       13.30       15.46      2.22 o 
  -5   5   1       14.46       11.72      0.99 o 
  -4   5   1      119.06      120.43      2.67 o 
  -3   5   1       34.79       35.67      1.41 o 
  -2   5   1      233.26      228.11      5.16 o 
  -1   5   1       31.32       37.20      1.22 o 
   0   5   1       53.14       55.70      2.23 o 
   1   5   1       73.11       85.12      5.65 o 
   2   5   1       90.82       92.66      2.34 o 
   3   5   1        3.26        3.09      0.45 o 
   4   5   1       15.86       16.31      1.00 o 
   5   5   1       64.73       67.15      2.88 o 
   6   5   1       55.43       59.33      3.66 o 
   7   5   1        9.45       12.10      2.03 o 
   8   5   1       15.72       15.56      2.46 o 
  -9   6   1        2.96        4.07      1.32 o 
  -8   6   1        1.32       -0.65      0.65 o 
  -7   6   1        0.26       -0.52      0.52 o 
  -6   6   1        0.60        0.32      0.48 o 
  -5   6   1       31.80       33.16      2.46 o 
  -4   6   1       47.77       44.06      1.66 o 
  -3   6   1       33.06       30.94      1.40 o 
  -2   6   1       89.26       84.25      5.32 o 
  -1   6   1      115.53      122.09      3.72 o 
   0   6   1       39.86       42.68      2.29 o 
   1   6   1       19.08       17.58      1.38 o 
   2   6   1        5.09        7.22      0.99 o 
   3   6   1        5.15        5.63      1.65 o 
   4   6   1        6.61        6.36      1.04 o 
   5   6   1        1.23        2.30      1.13 o 
   6   6   1        8.26        6.87      1.05 o 
   7   6   1        5.15        5.44      1.65 o 
   8   6   1        0.17        0.38      0.76 o 
  -7   7   1        4.04        2.70      1.18 o 
  -6   7   1        2.13        3.12      1.13 o 
  -5   7   1        5.07        6.86      1.70 o 
  -4   7   1       28.24       29.17      1.92 o 
  -3   7   1       35.26       39.38      1.71 o 
  -2   7   1        3.72        2.22      0.67 o 
  -1   7   1        7.68        8.80      1.09 o 
   0   7   1       36.76       34.46      2.09 o 
   1   7   1       36.83       36.10      2.17 o 
   2   7   1       10.51       12.93      1.36 o 
   3   7   1       34.24       37.51      1.96 o 
   4   7   1       19.28       15.97      1.59 o 
   5   7   1        1.01        2.59      1.21 o 
   6   7   1        1.55        2.75      0.85 o 
  -6   8   1        1.01        0.99      1.09 o 
  -5   8   1        0.41        0.43      0.99 o 
  -4   8   1        3.06        1.81      0.61 o 
  -3   8   1        0.85        2.08      0.79 o 
  -2   8   1        1.57        1.69      0.52 o 
  -1   8   1       10.87       10.93      1.28 o 
   0   8   1        1.36        0.86      0.61 o 
   1   8   1        1.45        1.99      0.67 o 
   2   8   1        2.71        2.63      0.73 o 
   3   8   1        0.41        0.70      0.52 o 
   4   8   1        1.41        1.79      0.63 o 
   5   8   1        4.75        9.45      1.49 o 
  -4   9   1        6.75       10.31      2.13 o 
  -3   9   1        6.45        8.01      1.25 o 
  -2   9   1        1.56        0.82      1.30 o 
  -1   9   1        2.43        1.75      0.70 o 
   0   9   1        1.10        0.73      0.80 o 
   1   9   1        1.01        1.62      0.59 o 
   2   9   1        2.21        2.52      0.97 o 
   3   9   1       11.78       14.00      2.32 o 
   4   9   1        8.00       10.54      2.18 o 
  -4   0   2      162.55      160.48      5.20 o 
  -3   0   2       31.74       34.42      1.84 o 
  -2   0   2      475.97      454.55      6.59 o 
  -1   0   2     1295.90     1253.32     16.24 o 
   0   0   2     3222.72     3612.94    108.51 o 
   1   0   2     4135.06     3825.71     50.48 o 
   2   0   2      275.76      295.75     11.02 o 
   3   0   2     1676.51     1645.50     25.46 o 
   4   0   2      950.76     1021.50     14.20 o 
   5   0   2       19.93       12.98      1.04 o 
   6   0   2       81.48       84.49      4.21 o 
   7   0   2       17.85       18.08      1.32 o 
   8   0   2        3.66        2.19      0.57 o 
  -6   1   2       88.74       95.98      4.59 o 
  -5   1   2      269.10      291.50      8.37 o 
  -4   1   2       52.82       53.24      2.79 o 
  -3   1   2      538.63      514.62     11.54 o 
  -2   1   2      174.44      191.31      6.90 o 
  -1   1   2     4673.09     4642.55     47.42 o 
   0   1   2       66.63       69.03      0.82 o 
   1   1   2     1106.35     1077.73      8.41 o 
   2   1   2      798.40      800.48      8.02 o 
   3   1   2      304.97      352.16      4.78 o 
   4   1   2      788.76      811.44      9.86 o 
   5   1   2      123.47      126.76      2.53 o 
   6   1   2       28.67       32.87      1.44 o 
   7   1   2       53.79       54.55      4.47 o 
   8   1   2        7.09        5.38      0.79 o 
   9   1   2        7.84        8.23      1.75 o 
  10   1   2        0.14        1.70      0.90 o 
  -8   2   2       22.82       20.05      2.51 o 
  -7   2   2       62.77       68.42      4.21 o 
  -6   2   2       85.46       76.46      3.14 o 
  -5   2   2       12.44       14.28      0.97 o 
  -4   2   2       68.33       63.29      1.54 o 
  -3   2   2       80.57       88.12      2.37 o 
  -2   2   2      176.72      178.47      4.47 o 
  -1   2   2        4.63        3.34      0.34 o 
   0   2   2     2117.39     2283.13     30.13 o 
   1   2   2      130.41      163.89      1.87 o 
   2   2   2      972.02      986.22      9.77 o 
   3   2   2       21.02       19.16      0.84 o 
   4   2   2       72.75       65.01      2.40 o 
   5   2   2      134.07      128.80      2.75 o 
   6   2   2      190.58      181.78      5.87 o 
   7   2   2       31.82       30.63      1.78 o 
   8   2   2        3.93        7.05      1.51 o 
   9   2   2       13.16       19.24      2.51 o 
  10   2   2        4.31        3.31      1.13 o 
 -10   3   2        3.33        5.20      1.47 o 
  -9   3   2        7.38        9.93      2.13 o 
  -8   3   2        0.21        0.43      0.80 o 
  -7   3   2       60.27       55.46      3.92 o 
  -6   3   2       73.27       60.05      2.70 o 
  -5   3   2      123.55      129.65      5.44 o 
  -4   3   2      148.08      140.95      2.56 o 
  -3   3   2      126.02      116.31      6.24 o 
  -2   3   2      127.52      125.46      6.03 o 
  -1   3   2       31.81       32.21      1.65 o 
   0   3   2      133.41      145.69      2.60 o 
   1   3   2      158.29      158.68      2.15 o 
   2   3   2      737.88      787.86     11.99 o 
   3   3   2      277.83      275.73      7.07 o 
   4   3   2      117.69      123.16      3.35 o 
   5   3   2       46.59       46.87      1.67 o 
   6   3   2       32.40       31.56      1.42 o 
   7   3   2       24.87       25.39      1.33 o 
   8   3   2        0.07       -0.24      0.76 o 
   9   3   2        5.54        5.48      1.51 o 
  10   3   2        1.13       -0.19      0.76 o 
  -9   4   2        2.73        5.06      1.75 o 
  -8   4   2       12.21       18.25      2.51 o 
  -7   4   2        8.69        8.46      1.70 o 
  -6   4   2       49.05       52.39      3.78 o 
  -5   4   2       35.50       34.95      1.27 o 
  -4   4   2       67.68       66.26      1.76 o 
  -3   4   2       48.15       46.03      1.93 o 
  -2   4   2      123.04      127.96      2.76 o 
  -1   4   2      166.05      172.02      2.76 o 
   0   4   2      399.76      402.23      6.32 o 
   1   4   2       74.88       85.27      1.85 o 
   2   4   2       27.01       29.60      1.89 o 
   3   4   2       43.78       50.64      2.91 o 
   4   4   2       52.17       56.83      3.14 o 
   5   4   2       90.17       88.74      6.97 o 
   6   4   2       18.39       14.27      1.54 o 
   7   4   2        0.11       -0.42      0.50 o 
   8   4   2       11.04       15.08      2.27 o 
  -8   5   2        1.61        1.84      1.23 o 
  -7   5   2        4.49        5.63      1.42 o 
  -6   5   2       59.56       59.48      4.26 o 
  -5   5   2      109.30       97.01      2.38 o 
  -4   5   2        6.14        6.49      0.62 o 
  -3   5   2      160.93      143.60      3.91 o 
  -2   5   2       46.76       49.65      2.17 o 
  -1   5   2      133.05      139.84      4.09 o 
   0   5   2       55.41       50.41      2.23 o 
   1   5   2       13.32       15.59      2.32 o 
   2   5   2       73.36       66.16      1.74 o 
   3   5   2       12.99       15.26      1.30 o 
   4   5   2        3.58        4.00      1.13 o 
   5   5   2       18.87       21.83      2.10 o 
   6   5   2       13.81       13.81      1.58 o 
   7   5   2        9.58        9.37      1.22 o 
   8   5   2        0.43        0.80      0.80 o 
  -9   6   2        1.23        1.18      0.76 o 
  -8   6   2        0.57        0.52      1.04 o 
  -7   6   2        2.64        2.03      1.09 o 
  -6   6   2        0.90        4.40      1.61 o 
  -5   6   2        4.05        2.32      1.13 o 
  -4   6   2       31.32       33.43      1.81 o 
  -3   6   2       11.74       13.10      1.22 o 
  -2   6   2       30.67       27.76      1.78 o 
  -1   6   2      107.88      106.79      3.59 o 
   0   6   2       75.44       79.50      5.25 o 
   1   6   2       90.22       92.04      3.34 o 
   2   6   2        1.37        0.61      0.90 o 
   3   6   2       17.35       17.42      1.50 o 
   4   6   2       42.85       42.92      2.74 o 
   5   6   2        4.97        5.42      0.97 o 
   6   6   2       26.80       26.31      2.00 o 
   7   6   2        1.02        1.28      1.04 o 
   8   6   2        2.59        1.89      1.13 o 
  -7   7   2        1.59        1.18      1.32 o 
  -6   7   2        4.98        4.21      1.56 o 
  -5   7   2        9.49        7.09      1.65 o 
  -4   7   2       53.55       60.87      2.75 o 
  -3   7   2       48.17       52.92      2.62 o 
  -2   7   2       28.29       28.44      1.94 o 
  -1   7   2       48.76       45.88      2.44 o 
   0   7   2        0.55        1.09      0.90 o 
   1   7   2        2.50        2.97      0.79 o 
   2   7   2       32.49       37.33      2.28 o 
   3   7   2       29.77       31.58      2.26 o 
   4   7   2        9.90       10.05      2.60 o 
   5   7   2        7.52        7.99      1.22 o 
   6   7   2        0.95        1.57      1.35 o 
  -5   8   2        6.15        5.67      1.75 o 
  -4   8   2       14.75       12.25      2.32 o 
  -3   8   2       15.21       18.74      1.63 o 
  -2   8   2        6.40        5.83      1.02 o 
  -1   8   2       21.98       26.26      1.98 o 
   0   8   2        8.40       11.48      1.35 o 
   1   8   2        3.31        5.40      1.30 o 
   2   8   2        6.39        7.55      1.18 o 
   3   8   2        4.11        6.95      1.41 o 
   4   8   2        1.22        1.93      0.62 o 
  -3   9   2        0.34        0.24      1.09 o 
  -2   9   2        1.28        0.68      0.51 o 
  -1   9   2        2.51        1.03      0.85 o 
   0   9   2        5.56        6.62      1.15 o 
   1   9   2        1.96        1.59      0.85 o 
   2   9   2        5.19        5.30      1.51 o 
   3   9   2        0.72        2.32      1.28 o 
  -7   1   3      144.12      139.20      6.15 o 
  -6   1   3       80.73       78.58      4.16 o 
  -5   1   3       10.54        8.56      1.32 o 
  -4   1   3      106.12      116.27      4.49 o 
  -3   1   3      113.12      127.95      4.35 o 
  -2   1   3     1147.69     1080.44     45.44 o 
  -1   1   3      198.78      206.44      2.27 o 
   0   1   3      964.10     1012.15     10.46 o 
   1   1   3       48.81       51.43      1.41 o 
   2   1   3       74.67       69.29      1.27 o 
   3   1   3        6.60        7.22      0.37 o 
   4   1   3        9.96        7.60      0.45 o 
   5   1   3       64.23       61.00      1.87 o 
   6   1   3       61.94       63.37      1.82 o 
   7   1   3        5.77        5.19      0.79 o 
   8   1   3        3.27        1.61      0.56 o 
   9   1   3        2.33        2.70      1.18 o 
  10   1   3        8.15        8.70      1.80 o 
  -8   2   3       58.95       57.45      4.16 o 
  -7   2   3       28.17       30.51      3.03 o 
  -6   2   3      373.79      346.77     10.45 o 
  -5   2   3      160.04      148.88      5.04 o 
  -4   2   3        9.54       10.14      0.85 o 
  -3   2   3      188.94      191.32      4.16 o 
  -2   2   3      574.28      595.45      9.24 o 
  -1   2   3      381.73      374.96      6.37 o 
   0   2   3     1034.17     1061.72     12.13 o 
   1   2   3        1.68        1.41      0.17 o 
   2   2   3      103.46       99.47      1.72 o 
   3   2   3        1.94        1.37      0.19 o 
   4   2   3      143.29      156.81      3.35 o 
   5   2   3       15.33       12.83      0.98 o 
   6   2   3      200.30      190.84     10.70 o 
   7   2   3       11.75       11.40      0.84 o 
   8   2   3        2.67        2.09      0.60 o 
   9   2   3       10.12        7.42      1.61 o 
  10   2   3        3.54        2.46      1.13 o 
  -9   3   3       12.39       15.89      2.46 o 
  -8   3   3       14.61       11.73      1.99 o 
  -7   3   3        6.37        9.31      1.75 o 
  -6   3   3       24.28       22.86      1.89 o 
  -5   3   3       66.11       54.82      2.52 o 
  -4   3   3      135.36      139.53      5.67 o 
  -3   3   3      255.40      255.25      6.93 o 
  -2   3   3      667.33      634.80     10.25 o 
  -1   3   3      153.75      146.23      3.59 o 
   0   3   3      136.02      152.68      3.84 o 
   1   3   3      712.64      757.63      8.84 o 
   2   3   3      365.25      390.43      6.97 o 
   3   3   3      149.68      129.27      2.86 o 
   4   3   3      237.34      223.16      4.19 o 
   5   3   3      194.45      181.70      4.28 o 
   6   3   3      127.04      119.99      7.12 o 
   7   3   3       40.22       41.16      1.75 o 
   8   3   3        8.56        8.88      1.13 o 
   9   3   3        4.56        4.49      1.32 o 
  10   3   3        0.93        1.51      0.99 o 
  -9   4   3        0.67        2.74      1.42 o 
  -8   4   3        4.03        3.74      1.32 o 
  -7   4   3       23.47       28.04      2.98 o 
  -6   4   3       67.33       61.11      6.36 o 
  -5   4   3       14.22       13.43      1.13 o 
  -4   4   3       21.49       22.69      1.45 o 
  -3   4   3        3.08        2.94      0.64 o 
  -2   4   3       40.06       44.69      4.30 o 
  -1   4   3       31.41       35.87      1.19 o 
   0   4   3       73.69       75.08      2.60 o 
   1   4   3       26.67       32.39      1.71 o 
   2   4   3       32.02       37.21      2.46 o 
   3   4   3       18.08       16.42      1.91 o 
   4   4   3       29.17       29.32      1.72 o 
   5   4   3       56.79       56.16      4.04 o 
   6   4   3        5.17        4.57      0.95 o 
   7   4   3        9.93       11.65      1.20 o 
   8   4   3        0.69        0.81      0.92 o 
   9   4   3       10.82       14.28      2.32 o 
  -8   5   3        0.78        0.90      1.28 o 
  -7   5   3        3.91        6.10      1.75 o 
  -6   5   3       12.28       11.77      1.94 o 
  -5   5   3        6.42        4.65      0.73 o 
  -4   5   3       10.88       10.15      1.07 o 
  -3   5   3       21.59       20.68      2.06 o 
  -2   5   3       87.39       75.50      2.87 o 
  -1   5   3       12.07       11.56      1.13 o 
   0   5   3       27.53       30.46      1.99 o 
   1   5   3        4.40        4.85      0.75 o 
   2   5   3        0.81        1.56      0.76 o 
   3   5   3        7.35        7.79      1.89 o 
   4   5   3       15.08       14.18      1.32 o 
   5   5   3       10.10        9.29      1.09 o 
   6   5   3        1.32        2.26      0.65 o 
   7   5   3        1.70        1.34      0.71 o 
   8   5   3       11.53        9.90      1.31 o 
  -7   6   3        4.91        4.87      1.51 o 
  -6   6   3        3.38        2.70      1.28 o 
  -5   6   3       30.48       34.66      3.36 o 
  -4   6   3       34.25       34.11      2.13 o 
  -3   6   3       15.70       16.65      1.41 o 
  -2   6   3       21.45       20.35      2.46 o 
  -1   6   3      102.88       97.69      4.73 o 
   0   6   3      128.98      131.33      4.16 o 
   1   6   3       20.12       21.16      1.62 o 
   2   6   3       51.76       54.42      4.04 o 
   3   6   3       36.32       29.77      1.98 o 
   4   6   3       14.85       17.05      1.55 o 
   5   6   3        5.88        6.51      1.09 o 
   6   6   3        4.77        5.04      0.96 o 
   7   6   3        1.01        0.94      0.66 o 
   8   6   3        3.20        5.48      1.42 o 
  -6   7   3        0.58        0.19      1.09 o 
  -5   7   3        4.99        5.67      1.61 o 
  -4   7   3       34.36       32.59      2.46 o 
  -3   7   3        4.63        5.51      0.98 o 
  -2   7   3        2.78        3.37      0.83 o 
  -1   7   3        2.57        3.48      0.86 o 
   0   7   3       15.89       16.62      1.58 o 
   1   7   3        7.48        4.89      0.97 o 
   2   7   3        0.96        2.02      0.79 o 
   3   7   3        7.52        7.61      0.95 o 
   4   7   3        8.45        8.61      1.44 o 
   5   7   3        5.57        6.32      1.04 o 
   6   7   3        1.41        2.12      0.67 o 
  -5   8   3        4.57        1.61      1.09 o 
  -4   8   3        4.91        4.73      1.56 o 
  -3   8   3       10.08       10.06      2.20 o 
  -2   8   3       14.23       16.51      1.63 o 
  -1   8   3        8.60        7.36      1.54 o 
   0   8   3        7.39       10.45      1.80 o 
   1   8   3       11.04       12.93      1.49 o 
   2   8   3        7.68        6.94      1.15 o 
   3   8   3        2.64        1.81      0.71 o 
   4   8   3        0.10        0.10      0.54 o 
  -2   9   3        1.83        2.37      1.77 o 
  -1   9   3        0.61        1.60      0.85 o 
   0   9   3        0.92        0.35      0.69 o 
   1   9   3        0.89        1.77      0.70 o 
   2   9   3        5.68        2.36      1.28 o 
  -6   0   4       11.89       16.08      1.84 o 
  -5   0   4      231.54      252.87      7.66 o 
  -4   0   4       27.77       22.60      1.75 o 
  -3   0   4      627.48      715.74     13.45 o 
  -2   0   4      925.94      989.76     19.27 o 
  -1   0   4      364.85      359.07      4.45 o 
   0   0   4      208.86      228.66      9.95 o 
   1   0   4      409.64      374.05      8.13 o 
   2   0   4      181.84      213.74      4.00 o 
   3   0   4      213.31      203.27      3.86 o 
   4   0   4       62.12       61.21      1.83 o 
   5   0   4       11.46       12.26      0.78 o 
   6   0   4      147.65      130.36      5.48 o 
   7   0   4       74.04       63.27      2.74 o 
   8   0   4        2.67        2.03      0.76 o 
   9   0   4        9.96        9.50      1.61 o 
  -8   1   4       43.67       46.72      3.64 o 
  -7   1   4       52.42       50.88      3.64 o 
  -6   1   4       38.68       41.33      2.98 o 
  -5   1   4      134.21      135.13      5.34 o 
  -4   1   4      120.03      119.96      4.59 o 
  -3   1   4      136.62      156.31      2.52 o 
  -2   1   4      515.20      533.60     12.16 o 
  -1   1   4       64.64       75.24      1.35 o 
   0   1   4       58.80       58.40      2.30 o 
   1   1   4      241.73      263.18      3.82 o 
   2   1   4      460.00      537.63      6.93 o 
   3   1   4       31.26       27.67      0.83 o 
   4   1   4       19.02       19.34      0.68 o 
   5   1   4       21.35       18.71      0.74 o 
   6   1   4       11.24        9.72      0.76 o 
   7   1   4       27.08       29.19      1.85 o 
   8   1   4        3.98        3.60      0.76 o 
   9   1   4        8.29        9.46      1.80 o 
  10   1   4        3.55        4.26      1.32 o 
  -9   2   4        5.25        7.61      1.65 o 
  -8   2   4        9.12        8.98      1.65 o 
  -7   2   4       59.50       58.30      4.70 o 
  -6   2   4      123.06      124.43     12.36 o 
  -5   2   4        3.45        3.18      0.59 o 
  -4   2   4       17.74       13.59      1.18 o 
  -3   2   4        0.92       -0.01      0.30 o 
  -2   2   4      172.15      207.70      4.53 o 
  -1   2   4       95.33      103.23      2.54 o 
   0   2   4      499.18      529.06      7.17 o 
   1   2   4       76.37       55.91      2.82 o 
   2   2   4       12.83       13.56      0.58 o 
   3   2   4      386.54      406.26      7.37 o 
   4   2   4      203.36      207.81      3.91 o 
   5   2   4      111.54      109.56      4.06 o 
   6   2   4       55.19       51.37      2.11 o 
   7   2   4       28.39       29.71      2.53 o 
   8   2   4        1.63        2.50      0.67 o 
   9   2   4       12.98       18.25      2.46 o 
  10   2   4        4.79        5.67      1.47 o 
  -9   3   4        0.91        0.66      0.85 o 
  -8   3   4        2.92        1.13      1.04 o 
  -7   3   4        6.43        7.28      1.56 o 
  -6   3   4        4.67        2.87      0.85 o 
  -5   3   4       59.02       55.46      2.37 o 
  -4   3   4        8.98        8.56      0.93 o 
  -3   3   4      197.69      207.29     12.32 o 
  -2   3   4       80.87       72.19      5.63 o 
  -1   3   4      703.32      707.19     11.38 o 
   0   3   4       29.75       32.07      1.09 o 
   1   3   4       65.90       69.08      1.72 o 
   2   3   4      128.84      136.21      2.83 o 
   3   3   4       64.84       61.00      1.89 o 
   4   3   4      215.37      202.36      4.67 o 
   5   3   4       87.24       75.10      2.31 o 
   6   3   4        8.62        9.20      0.82 o 
   7   3   4       12.17       10.62      0.93 o 
   8   3   4        1.22        0.83      0.50 o 
  -9   4   4        1.24        1.94      1.28 o 
  -8   4   4        7.49       11.44      2.13 o 
  -7   4   4       44.44       52.11      4.16 o 
  -6   4   4        3.51        4.24      1.04 o 
  -5   4   4       53.83       49.56      2.34 o 
  -4   4   4       64.35       56.19      6.08 o 
  -3   4   4       30.33       29.54      1.77 o 
  -2   4   4       64.22       66.89      4.87 o 
  -1   4   4       61.21       56.62      2.36 o 
   0   4   4       39.63       35.59      3.59 o 
   1   4   4      350.19      350.21      6.99 o 
   2   4   4       15.02       16.10      1.22 o 
   3   4   4       63.53       68.74      4.07 o 
   4   4   4       15.47       17.93      2.65 o 
   5   4   4       17.30       13.26      1.22 o 
   6   4   4       46.41       38.27      2.14 o 
   7   4   4        6.31        5.79      0.93 o 
   8   4   4        9.65        9.55      1.75 o 
   9   4   4        2.71        1.61      0.95 o 
  -8   5   4        1.01        0.66      1.04 o 
  -7   5   4        2.07        3.36      1.56 o 
  -6   5   4        1.27        1.47      1.04 o 
  -5   5   4       28.68       23.15      1.67 o 
  -4   5   4       29.71       30.82      1.91 o 
  -3   5   4       65.47       64.78      2.79 o 
  -2   5   4       19.99       18.27      1.48 o 
  -1   5   4        0.03        0.55      0.41 o 
   0   5   4       32.25       34.67      1.98 o 
   1   5   4       52.85       60.58      2.62 o 
   2   5   4       46.18       41.45      2.23 o 
   3   5   4       82.76       77.92      4.40 o 
   4   5   4        8.34        9.00      1.07 o 
   5   5   4       15.89       15.14      1.39 o 
   6   5   4        1.05        1.58      0.99 o 
   7   5   4        7.91        8.63      1.18 o 
   8   5   4        8.51       11.31      1.35 o 
  -7   6   4        0.02        1.28      1.23 o 
  -6   6   4        4.95        6.38      1.80 o 
  -5   6   4        0.49        1.23      0.65 o 
  -4   6   4       11.86       11.97      1.29 o 
  -3   6   4       28.27       28.98      1.95 o 
  -2   6   4       33.90       32.47      2.06 o 
  -1   6   4       79.51       69.81      6.17 o 
   0   6   4       55.02       56.79      2.93 o 
   1   6   4       30.64       27.58      1.90 o 
   2   6   4       19.87       19.91      1.64 o 
   3   6   4        3.42        3.72      0.77 o 
   4   6   4        8.69       10.14      1.22 o 
   5   6   4       12.40       14.95      1.49 o 
   6   6   4       13.72       12.91      1.49 o 
   7   6   4        3.34        4.66      1.09 o 
   8   6   4        0.10        0.47      0.71 o 
  -6   7   4        4.30        3.64      1.42 o 
  -5   7   4       17.00       18.30      2.79 o 
  -4   7   4       14.60       15.97      1.58 o 
  -3   7   4       19.18       20.06      1.76 o 
  -2   7   4        2.12        1.66      1.44 o 
  -1   7   4       70.91       64.51      3.10 o 
   0   7   4       34.27       32.86      2.25 o 
   1   7   4       29.00       34.81      2.30 o 
   2   7   4       20.64       22.41      2.84 o 
   3   7   4       23.95       22.22      1.56 o 
   4   7   4        1.27        2.29      0.75 o 
   5   7   4        2.08        2.03      0.80 o 
   6   7   4        1.47        1.36      0.67 o 
  -4   8   4        1.78        0.38      0.99 o 
  -3   8   4        1.38        0.09      1.09 o 
  -2   8   4        3.83        4.64      1.07 o 
  -1   8   4       16.29       17.84      1.75 o 
   0   8   4        0.40        0.17      0.58 o 
   1   8   4        0.82        1.61      0.97 o 
   2   8   4        0.67        1.40      0.56 o 
   3   8   4        1.83        2.65      0.86 o 
   4   8   4        3.17        4.24      1.49 o 
  -2   9   4        2.42        2.55      1.28 o 
  -1   9   4        0.24        2.18      1.23 o 
  -8   1   5        7.27        6.90      1.56 o 
  -7   1   5        8.26        7.23      1.51 o 
  -6   1   5       46.94       48.84      3.31 o 
  -5   1   5       57.55       49.22      3.17 o 
  -4   1   5       86.80       88.54      2.65 o 
  -3   1   5      135.44      137.76      2.47 o 
  -2   1   5      131.81      152.97      2.40 o 
  -1   1   5      209.05      213.22      3.28 o 
   0   1   5      144.83      137.03      3.15 o 
   1   1   5      169.86      170.93      2.84 o 
   2   1   5      230.59      234.05      3.24 o 
   3   1   5      104.61      109.71      1.98 o 
   4   1   5        5.40        5.37      0.41 o 
   5   1   5        1.00        1.13      0.24 o 
   6   1   5       94.79       87.35      2.36 o 
   7   1   5       29.33       29.29      1.90 o 
   8   1   5        0.63        0.48      0.42 o 
   9   1   5       11.76       12.60      1.18 o 
  10   1   5        3.28        0.95      0.85 o 
  -9   2   5        4.69        6.43      1.65 o 
  -8   2   5       14.89       18.30      2.51 o 
  -7   2   5       20.81       15.47      1.41 o 
  -6   2   5       14.19       14.47      1.29 o 
  -5   2   5        3.56        4.27      0.78 o 
  -4   2   5       10.48       12.60      1.12 o 
  -3   2   5      272.61      272.36      5.84 o 
  -2   2   5      198.25      222.80      8.11 o 
  -1   2   5      210.45      202.86      3.75 o 
   0   2   5      435.16      434.75      6.41 o 
   1   2   5       68.05       79.50      1.95 o 
   2   2   5       25.87       34.99      0.96 o 
   3   2   5      124.84      118.08      3.96 o 
   4   2   5       20.76       18.57      1.00 o 
   5   2   5      181.92      187.74      7.51 o 
   6   2   5        2.87        3.69      0.49 o 
   7   2   5       24.27       20.59      1.65 o 
   8   2   5        2.01        2.54      0.68 o 
   9   2   5        7.35        7.89      1.21 o 
  10   2   5        7.11        6.71      1.84 o 
  -9   3   5        2.29        0.43      1.09 o 
  -8   3   5        9.97       10.21      1.94 o 
  -7   3   5       53.08       50.31      2.55 o 
  -6   3   5       16.09       16.83      1.41 o 
  -5   3   5       58.34       63.48      3.26 o 
  -4   3   5       66.91       60.27      4.75 o 
  -3   3   5        0.70        0.59      0.48 o 
  -2   3   5        5.75        4.30      0.70 o 
  -1   3   5      113.18      124.86      3.59 o 
   0   3   5       50.55       55.96      2.29 o 
   1   3   5       20.19       25.55      1.28 o 
   2   3   5       72.24       71.66      1.94 o 
   3   3   5      133.76      134.83      3.07 o 
   4   3   5      122.08      116.53      2.90 o 
   5   3   5       72.55       59.68      3.41 o 
   6   3   5       19.04       19.88      1.30 o 
   7   3   5        6.77        6.79      0.77 o 
   8   3   5        4.85        4.32      0.87 o 
   9   3   5        0.21        0.09      0.76 o 
  -8   4   5        7.20        6.53      1.75 o 
  -7   4   5       23.89       24.68      2.93 o 
  -6   4   5       19.70       18.15      1.54 o 
  -5   4   5       22.46       20.96      3.62 o 
  -4   4   5       38.26       30.15      3.22 o 
  -3   4   5        5.82        4.73      0.84 o 
  -2   4   5       23.75       21.37      1.77 o 
  -1   4   5       45.92       40.64      2.41 o 
   0   4   5      371.63      358.13      6.88 o 
   1   4   5      107.97      111.11      3.61 o 
   2   4   5        5.25        8.09      1.06 o 
   3   4   5       30.79       30.26      1.74 o 
   4   4   5       18.48       16.30      1.32 o 
   5   4   5        5.05        5.46      0.85 o 
   6   4   5       11.85       12.40      1.15 o 
   7   4   5        5.98        5.32      0.84 o 
   8   4   5        1.62        1.23      0.95 o 
   9   4   5        2.12        0.43      0.85 o 
  -8   5   5        0.43        2.03      1.32 o 
  -6   5   5        3.34        2.46      1.23 o 
  -5   5   5       15.13       17.24      1.51 o 
  -4   5   5       63.24       58.70      3.07 o 
  -3   5   5      120.41      121.39      8.44 o 
  -2   5   5      103.51       87.62      3.42 o 
  -1   5   5       16.00       14.18      1.37 o 
   0   5   5        9.71       11.67      1.25 o 
   1   5   5        7.75        6.20      0.99 o 
   2   5   5       36.34       35.34      1.69 o 
   3   5   5        7.64        6.22      0.94 o 
   4   5   5       30.39       31.87      2.06 o 
   5   5   5        8.02       10.62      1.20 o 
   6   5   5        0.05        0.92      1.06 o 
   7   5   5        7.38        8.51      1.17 o 
   8   5   5        7.44        8.89      1.89 o 
  -6   6   5        2.75        4.49      1.51 o 
  -5   6   5        0.12       -0.24      0.58 o 
  -4   6   5        3.89        5.31      1.13 o 
  -3   6   5       20.13       17.86      1.62 o 
  -2   6   5        0.35       -0.17      0.47 o 
  -1   6   5       26.35       25.06      1.88 o 
   0   6   5       10.00       11.10      1.31 o 
   1   6   5        4.23        4.15      0.87 o 
   2   6   5       12.16       11.14      1.08 o 
   3   6   5        5.65        3.93      0.67 o 
   4   6   5        2.66        1.32      0.80 o 
   5   6   5        0.02        0.20      0.61 o 
   6   6   5        1.64        2.50      0.78 o 
   7   6   5        1.73       -0.33      0.56 o 
  -5   7   5        2.29        3.55      1.70 o 
  -4   7   5        0.66        0.46      0.54 o 
  -3   7   5        0.24        0.77      0.53 o 
  -2   7   5        0.19        0.53      0.59 o 
  -1   7   5        2.28        2.15      0.75 o 
   0   7   5       11.43       13.88      1.51 o 
   1   7   5        1.73        0.30      0.92 o 
   2   7   5        1.68        3.01      0.69 o 
   3   7   5        7.08        6.54      0.96 o 
   4   7   5        2.53        2.17      0.66 o 
   5   7   5        2.27        2.43      0.79 o 
   6   7   5        1.59        1.51      0.80 o 
  -3   8   5        1.33        1.66      0.78 o 
  -2   8   5        9.92       12.88      1.59 o 
  -1   8   5       13.52       13.43      2.53 o 
   0   8   5        3.27        2.44      0.84 o 
   1   8   5        5.11        6.84      1.26 o 
   2   8   5        7.72       10.50      1.16 o 
   3   8   5        7.52       11.30      1.57 o 
   4   8   5        4.82        8.42      1.89 o 
  -7   0   6       59.44       61.37      3.88 o 
  -6   0   6      109.00       94.00      4.68 o 
  -5   0   6      120.92      114.90      4.87 o 
  -4   0   6       22.99       22.74      1.84 o 
  -3   0   6       91.71      101.57      2.64 o 
  -2   0   6      335.40      301.37      4.28 o 
  -1   0   6      297.47      305.94      5.57 o 
   0   0   6      419.22      392.44      5.73 o 
   1   0   6       17.88       21.81      0.98 o 
   2   0   6       13.83       15.40      1.10 o 
   3   0   6      108.44      130.75      3.59 o 
   4   0   6      143.41      145.02      3.81 o 
   5   0   6       88.81       81.86      4.00 o 
   6   0   6      339.42      345.40     11.25 o 
   7   0   6       57.87       52.72      3.92 o 
   8   0   6        5.56        8.09      1.61 o 
   9   0   6        6.95        8.61      1.84 o 
  -8   1   6        4.36        2.93      1.04 o 
  -7   1   6       29.05       25.34      2.65 o 
  -6   1   6        3.89        3.83      1.09 o 
  -5   1   6       28.53       24.54      2.27 o 
  -4   1   6       69.36       60.63      2.46 o 
  -3   1   6      201.78      179.98      2.83 o 
  -2   1   6       69.60       75.77      1.45 o 
  -1   1   6       51.54       55.30      1.33 o 
   0   1   6      149.30      134.02      1.84 o 
   1   1   6       44.25       52.38      1.03 o 
   2   1   6       90.11       92.47      1.80 o 
   3   1   6       27.30       24.69      0.91 o 
   4   1   6       25.76       25.91      1.12 o 
   5   1   6       82.48       81.78      2.28 o 
   6   1   6        2.31        1.71      0.76 o 
   7   1   6       16.82       16.18      1.47 o 
   8   1   6        1.28        1.75      0.76 o 
   9   1   6        3.50        2.69      0.63 o 
  10   1   6        5.09        7.14      1.84 o 
  -9   2   6        0.05        0.43      1.04 o 
  -8   2   6        3.42        3.83      1.28 o 
  -7   2   6       21.64       22.35      1.72 o 
  -6   2   6       68.11       61.62      6.79 o 
  -5   2   6        6.24        5.21      0.84 o 
  -4   2   6       12.01       12.98      1.20 o 
  -3   2   6       63.82       76.76      4.37 o 
  -2   2   6       50.74       57.37      3.90 o 
  -1   2   6      303.01      303.54      5.17 o 
   0   2   6       44.31       47.08      1.71 o 
   1   2   6       57.82       58.59      1.51 o 
   2   2   6        1.02        0.82      0.17 o 
   3   2   6        8.48        9.62      0.98 o 
   4   2   6       25.14       22.86      0.91 o 
   5   2   6       12.07       11.28      1.48 o 
   6   2   6        3.63        4.05      0.57 o 
   7   2   6        4.56        5.25      0.94 o 
   8   2   6        0.10        0.38      0.56 o 
   9   2   6        1.21        3.45      0.84 o 
  10   2   6        4.17        5.15      1.56 o 
  -9   3   6        0.49       -0.24      0.99 o 
  -8   3   6       12.40       13.14      2.27 o 
  -7   3   6        5.80        5.17      0.91 o 
  -6   3   6        1.36        2.11      0.60 o 
  -5   3   6       16.37       17.45      1.47 o 
  -4   3   6       27.90       24.03      1.84 o 
  -3   3   6       10.83       12.77      1.24 o 
  -2   3   6      112.86      106.80      3.56 o 
  -1   3   6        9.35        8.34      1.06 o 
   0   3   6      130.90      119.71      3.71 o 
   1   3   6       33.74       33.50      1.55 o 
   2   3   6        3.15        3.89      0.54 o 
   3   3   6       44.21       48.60      1.92 o 
   4   3   6       36.05       31.24      1.47 o 
   5   3   6       96.88       85.53      2.65 o 
   6   3   6        1.49        0.90      0.55 o 
   7   3   6        3.06        3.54      0.74 o 
   8   3   6        1.72        1.57      0.78 o 
   9   3   6        3.44        4.34      1.03 o 
  -8   4   6       16.63       20.33      3.03 o 
  -7   4   6        5.01        6.81      1.75 o 
  -6   4   6       16.16       15.36      1.50 o 
  -5   4   6       34.82       29.00      2.96 o 
  -4   4   6       89.03       85.42      6.36 o 
  -3   4   6       38.13       34.96      4.66 o 
  -2   4   6       43.32       42.75      2.33 o 
  -1   4   6        9.36       10.00      1.61 o 
   0   4   6       61.81       62.12      4.11 o 
   1   4   6       62.38       56.80      2.62 o 
   2   4   6       12.01       15.76      1.07 o 
   3   4   6      122.68      116.03      7.21 o 
   4   4   6       48.32       47.41      2.14 o 
   5   4   6        0.94        1.64      0.48 o 
   6   4   6       12.49       14.14      1.25 o 
   7   4   6        3.12        5.82      0.84 o 
   8   4   6        7.26        5.92      1.07 o 
   9   4   6        5.19        1.61      1.09 o 
  -7   5   6        1.04        1.51      1.37 o 
  -6   5   6        4.81        3.83      0.85 o 
  -5   5   6       20.89       17.99      1.77 o 
  -4   5   6       23.13       18.93      1.96 o 
  -3   5   6       42.14       36.98      4.28 o 
  -2   5   6       10.45        8.38      1.16 o 
  -1   5   6       52.01       45.67      2.50 o 
   0   5   6       71.85       70.29      3.13 o 
   1   5   6       84.58       97.36      3.71 o 
   2   5   6        0.42        0.13      0.48 o 
   3   5   6       47.85       47.25      2.42 o 
   4   5   6       25.78       26.34      1.84 o 
   5   5   6        3.04        3.65      0.85 o 
   6   5   6        1.47        2.47      1.35 o 
   7   5   6        2.35        3.94      0.97 o 
   8   5   6        0.60        1.65      0.95 o 
  -6   6   6        0.26        0.99      0.99 o 
  -5   6   6        3.32        3.88      1.49 o 
  -4   6   6        5.98        6.85      1.14 o 
  -3   6   6       11.30       11.40      1.41 o 
  -2   6   6        8.59       10.24      2.39 o 
  -1   6   6       12.08       12.54      1.91 o 
   0   6   6        0.55        0.51      0.52 o 
   1   6   6       38.74       34.87      2.31 o 
   2   6   6       18.59       18.32      1.92 o 
   3   6   6       16.07       15.18      1.33 o 
   4   6   6        9.92       10.39      1.27 o 
   5   6   6        5.13        8.03      1.56 o 
   6   6   6        3.19        2.80      0.90 o 
   7   6   6        6.19        6.70      1.11 o 
  -4   7   6        0.17        0.37      0.80 o 
  -3   7   6        1.75        2.08      0.76 o 
  -2   7   6       12.03       10.63      1.42 o 
  -1   7   6       18.57       17.05      1.71 o 
   0   7   6        5.06        6.83      1.17 o 
   1   7   6        8.25        4.54      0.91 o 
   2   7   6        3.36        2.83      0.65 o 
   3   7   6        1.02        1.43      0.56 o 
   4   7   6        2.77        4.37      1.22 o 
   5   7   6        0.11       -0.66      0.99 o 
  -3   8   6        0.05        0.85      0.99 o 
  -2   8   6        6.96        6.95      1.65 o 
  -1   8   6       12.76       16.63      1.84 o 
   0   8   6        0.52        1.31      0.99 o 
   1   8   6        3.03        3.89      1.68 o 
   2   8   6        5.02        6.34      1.65 o 
   3   8   6       13.59       17.78      2.70 o 
  -8   1   7        6.15        5.42      1.18 o 
  -7   1   7        5.11        4.44      1.37 o 
  -6   1   7       37.57       34.28      2.88 o 
  -5   1   7       57.95       59.20      3.64 o 
  -4   1   7        1.34        1.91      0.41 o 
  -3   1   7       87.35       81.04      2.13 o 
  -2   1   7      191.84      183.70      2.66 o 
  -1   1   7       81.87       81.64      1.55 o 
   0   1   7        1.29        0.90      0.32 o 
   1   1   7      104.11       94.11      1.83 o 
   2   1   7       36.44       32.56      1.00 o 
   3   1   7       16.05       17.57      0.80 o 
   4   1   7       59.99       60.92      1.60 o 
   5   1   7       14.89       16.86      1.02 o 
   6   1   7       27.17       28.42      1.89 o 
   7   1   7       12.32       13.14      2.18 o 
   8   1   7        1.50        1.75      0.65 o 
   9   1   7        2.82        1.61      0.63 o 
  -9   2   7        2.81        1.94      1.13 o 
  -8   2   7        6.45        5.58      1.02 o 
  -7   2   7       13.66       12.07      1.47 o 
  -6   2   7       14.95       17.32      2.98 o 
  -5   2   7        3.66        5.40      0.90 o 
  -4   2   7       22.20       22.62      1.64 o 
  -3   2   7       27.01       21.81      1.55 o 
  -2   2   7        3.63        3.74      0.92 o 
  -1   2   7       19.18       20.96      1.33 o 
   0   2   7       51.67       57.74      2.00 o 
   1   2   7       21.58       22.81      0.91 o 
   2   2   7       15.15       14.08      1.02 o 
   3   2   7        4.77        3.76      0.42 o 
   4   2   7        0.68        0.28      0.30 o 
   5   2   7       12.57       11.47      0.92 o 
   6   2   7       11.08       12.62      1.20 o 
   7   2   7        5.68        6.48      1.61 o 
   8   2   7        0.54        1.04      1.04 o 
   9   2   7        7.87        7.42      1.80 o 
  -8   3   7        6.86        5.82      1.75 o 
  -7   3   7        5.69        6.74      1.09 o 
  -6   3   7        2.40        3.39      1.37 o 
  -5   3   7        6.04        6.60      0.99 o 
  -4   3   7       27.90       26.27      2.18 o 
  -3   3   7       34.34       36.48      2.17 o 
  -2   3   7       31.77       34.16      2.04 o 
  -1   3   7      158.09      158.66     10.90 o 
   0   3   7       57.36       62.90      2.26 o 
   1   3   7       38.32       34.93      1.32 o 
   2   3   7       28.27       24.88      1.12 o 
   3   3   7       94.77       91.90      2.60 o 
   4   3   7      151.94      149.46      3.56 o 
   5   3   7        5.86        6.54      0.74 o 
   6   3   7        5.82        5.64      0.96 o 
   7   3   7        8.01        8.61      1.75 o 
   8   3   7        0.04        0.71      0.90 o 
   9   3   7        1.85        1.42      1.09 o 
  -7   4   7       13.32       14.52      2.41 o 
  -6   4   7        1.91        3.87      0.95 o 
  -5   4   7        4.31        3.66      1.04 o 
  -4   4   7       12.33       19.86      2.60 o 
  -3   4   7       66.11       59.79      2.92 o 
  -2   4   7       30.74       34.87      2.19 o 
  -1   4   7      138.78      135.91      4.45 o 
   0   4   7      136.98      131.04      4.31 o 
   1   4   7       12.40       16.58      1.46 o 
   2   4   7       13.32       14.14      1.04 o 
   3   4   7       16.46       16.67      1.17 o 
   4   4   7       27.23       29.01      2.57 o 
   5   4   7        2.93        3.16      0.61 o 
   6   4   7        0.42        1.07      0.50 o 
   7   4   7        0.32        0.05      0.90 o 
   8   4   7        5.55        7.71      1.99 o 
  -6   5   7        0.41        0.84      0.62 o 
  -5   5   7       17.41       16.40      2.13 o 
  -4   5   7       47.00       43.99      5.58 o 
  -3   5   7       12.41       12.51      3.29 o 
  -2   5   7        1.50        0.90      0.53 o 
  -1   5   7       55.52       51.95      2.75 o 
   0   5   7       36.78       40.03      2.53 o 
   1   5   7        2.83        2.44      0.64 o 
   2   5   7       29.57       29.57      1.61 o 
   3   5   7        2.31        1.61      0.54 o 
   4   5   7        3.90        3.84      0.77 o 
   5   5   7        8.64        8.90      1.14 o 
   6   5   7        3.08        2.48      1.21 o 
   7   5   7        2.68        2.98      1.13 o 
  -5   6   7        3.80        4.54      1.08 o 
  -4   6   7        8.49        8.61      1.34 o 
  -3   6   7        4.89        4.42      1.11 o 
  -2   6   7        0.89        0.87      1.16 o 
  -1   6   7        3.61        4.32      0.99 o 
   0   6   7        1.47        0.86      0.57 o 
   1   6   7       18.11       16.15      2.25 o 
   2   6   7       14.02       12.45      1.17 o 
   3   6   7        3.79        2.17      0.93 o 
   4   6   7        8.76        7.49      1.13 o 
   5   6   7       20.02       22.79      1.92 o 
   6   6   7        6.02       11.40      2.03 o 
  -4   7   7        0.50       -0.57      0.71 o 
  -3   7   7        1.84        1.36      0.95 o 
  -2   7   7        3.08        2.50      0.78 o 
  -1   7   7        0.66        2.09      0.81 o 
   0   7   7        0.32       -0.17      0.60 o 
   1   7   7        1.20        1.83      0.86 o 
   2   7   7        9.93       11.73      1.91 o 
   3   7   7        9.10       13.85      1.29 o 
   4   7   7        0.59        1.28      0.76 o 
   2   8   7        1.53        3.83      1.32 o 
   3   8   7        0.96        1.04      0.99 o 
  -7   0   8        8.55       11.58      1.80 o 
  -6   0   8       72.76       76.22      4.21 o 
  -5   0   8       46.40       46.38      3.07 o 
  -4   0   8       57.07       53.57      3.07 o 
  -3   0   8       29.95       32.42      2.03 o 
  -2   0   8      146.05      118.56      4.99 o 
  -1   0   8      115.59      123.63      2.88 o 
   0   0   8        4.65        3.68      0.80 o 
   1   0   8       41.93       39.93      1.54 o 
   2   0   8       86.20       83.49      2.38 o 
   3   0   8        5.15        5.45      0.83 o 
   4   0   8       65.65       69.24      2.84 o 
   5   0   8       31.58       43.93      3.69 o 
   6   0   8       12.15       18.82      2.55 o 
   7   0   8       14.56       10.31      2.03 o 
   8   0   8        0.86        1.70      0.95 o 
  -8   1   8        0.68        0.34      0.58 o 
  -7   1   8        4.91        3.91      0.92 o 
  -6   1   8        2.64        3.59      0.85 o 
  -5   1   8       19.28       19.50      2.55 o 
  -4   1   8       34.84       39.03      2.48 o 
  -3   1   8      100.18       97.09      2.24 o 
  -2   1   8      235.23      221.75      4.05 o 
  -1   1   8        3.67        3.08      0.43 o 
   0   1   8       69.47       66.44      1.87 o 
   1   1   8       79.73       78.42      2.60 o 
   2   1   8        9.83        9.80      0.72 o 
   3   1   8       46.97       43.33      2.28 o 
   4   1   8       12.15        9.35      0.81 o 
   5   1   8       84.75       87.07      3.31 o 
   6   1   8        1.13        2.20      0.76 o 
   7   1   8       12.73       13.74      1.64 o 
   8   1   8        0.14        0.97      0.53 o 
  -8   2   8        1.42        1.56      0.70 o 
  -7   2   8       11.22       12.41      1.43 o 
  -6   2   8        4.03        2.55      0.80 o 
  -5   2   8       28.11       29.86      1.99 o 
  -4   2   8        6.48        6.55      0.99 o 
  -3   2   8       30.84       31.68      1.45 o 
  -2   2   8       21.89       26.61      1.78 o 
  -1   2   8      106.65      107.35      3.00 o 
   0   2   8      132.69      122.58      3.54 o 
   1   2   8       17.08       14.65      1.07 o 
   2   2   8       52.35       48.26      2.76 o 
   3   2   8       20.28       21.26      1.25 o 
   4   2   8       21.72       25.45      1.79 o 
   5   2   8        4.65        4.31      0.80 o 
   6   2   8        5.27        8.04      1.75 o 
   7   2   8        0.99        0.14      0.61 o 
   8   2   8        0.06       -0.14      0.76 o 
  -8   3   8        0.39        1.28      1.28 o 
  -7   3   8        1.15        3.44      2.81 o 
  -6   3   8       16.71       15.55      1.60 o 
  -5   3   8        9.69       10.57      1.28 o 
  -4   3   8       36.72       31.96      2.16 o 
  -3   3   8       19.71       21.53      2.22 o 
  -2   3   8        1.03        0.96      0.83 o 
  -1   3   8       17.21       20.43      1.64 o 
   0   3   8       35.00       34.50      1.77 o 
   1   3   8       29.48       29.13      1.61 o 
   2   3   8       14.84       16.15      1.22 o 
   3   3   8       11.69       12.74      1.94 o 
   4   3   8        1.95        2.44      0.73 o 
   5   3   8        7.58        8.33      1.23 o 
   6   3   8        2.06        1.32      0.76 o 
   7   3   8        2.52        1.13      1.04 o 
   8   3   8        0.12        0.57      0.90 o 
  -7   4   8        4.37        6.88      1.12 o 
  -6   4   8        2.89        2.83      0.85 o 
  -5   4   8        9.70        8.76      1.25 o 
  -4   4   8       11.64        9.48      1.35 o 
  -3   4   8       28.23       29.18      2.13 o 
  -2   4   8       22.91       21.68      1.80 o 
  -1   4   8       41.86       37.80      2.37 o 
   0   4   8       38.76       40.05      2.37 o 
   1   4   8       23.05       21.80      1.76 o 
   2   4   8        7.69        9.05      1.20 o 
   3   4   8       40.51       34.57      1.89 o 
   4   4   8       23.42       18.74      1.74 o 
   5   4   8        0.47        0.10      0.56 o 
   6   4   8        0.49        1.19      0.56 o 
   7   4   8        4.37        6.10      1.89 o 
  -6   5   8        2.79        2.47      0.79 o 
  -5   5   8        2.30        0.95      0.65 o 
  -4   5   8        7.51        8.05      2.08 o 
  -3   5   8        0.60        0.10      1.23 o 
  -2   5   8        0.77        4.21      1.23 o 
  -1   5   8       11.38       11.11      1.39 o 
   0   5   8        1.66        1.06      0.76 o 
   1   5   8        7.32        7.14      1.56 o 
   2   5   8       16.32       20.73      1.82 o 
   3   5   8        2.82        1.47      0.69 o 
   4   5   8       20.99       21.22      2.13 o 
   5   5   8       12.22       14.47      2.18 o 
   6   5   8        6.40       10.83      1.89 o 
  -5   6   8        2.11        0.80      0.80 o 
  -4   6   8        0.22        0.84      0.73 o 
  -3   6   8        2.82        3.14      0.87 o 
  -2   6   8        1.56        0.95      1.09 o 
  -1   6   8        3.87        2.02      0.79 o 
   0   6   8        4.47        4.66      1.37 o 
   1   6   8        4.03        2.44      0.82 o 
   2   6   8        4.61        6.57      1.17 o 
   3   6   8        6.38        6.19      1.15 o 
   4   6   8        1.32        2.09      0.75 o 
  -4   7   8        8.86        8.32      1.94 o 
  -3   7   8        9.46        9.93      1.94 o 
  -2   7   8        2.20        1.42      0.80 o 
  -1   7   8        0.95        0.07      0.67 o 
   0   7   8        0.08       -0.63      0.63 o 
   1   7   8        6.05        1.75      1.32 o 
  -8   1   9        1.19        0.59      0.73 o 
  -7   1   9        0.42        0.44      0.54 o 
  -6   1   9        1.73        1.17      0.65 o 
  -5   1   9       12.59       13.93      1.82 o 
  -4   1   9        5.97        4.39      0.84 o 
  -3   1   9        3.53        5.49      0.66 o 
  -2   1   9       19.35       19.55      1.33 o 
  -1   1   9      105.81      104.74      3.90 o 
   0   1   9       49.60       48.25      2.03 o 
   1   1   9        3.25        1.91      0.40 o 
   2   1   9        1.08        0.71      0.31 o 
   3   1   9       45.38       39.96      1.62 o 
   4   1   9       56.17       56.94      2.36 o 
   5   1   9        0.65        1.11      0.78 o 
   6   1   9        0.63        0.32      0.54 o 
   7   1   9        0.11        0.47      0.75 o 
  -8   2   9        3.08        5.15      1.37 o 
  -7   2   9        0.66        1.60      0.68 o 
  -6   2   9        4.72        5.13      0.97 o 
  -5   2   9       13.12       13.91      1.49 o 
  -4   2   9        9.97       11.33      1.31 o 
  -3   2   9       13.35       12.92      1.36 o 
  -2   2   9      191.76      197.92      4.61 o 
  -1   2   9       56.06       63.96      2.37 o 
   0   2   9       74.00       77.12      2.62 o 
   1   2   9       79.80       77.25      2.63 o 
   2   2   9       31.20       30.47      1.39 o 
   3   2   9       29.50       32.96      1.43 o 
   4   2   9       27.76       27.28      1.95 o 
   5   2   9       17.13       21.72      1.79 o 
   6   2   9        0.52        0.33      0.90 o 
   7   2   9        3.38        2.41      1.28 o 
  -7   3   9        1.12        1.79      0.85 o 
  -6   3   9        4.72        3.38      0.90 o 
  -5   3   9       15.22       16.93      1.70 o 
  -4   3   9        1.65        3.66      0.85 o 
  -3   3   9       17.06       17.95      2.91 o 
  -2   3   9        1.44        2.38      0.73 o 
  -1   3   9        7.68        8.60      1.20 o 
   0   3   9       14.04       15.51      1.25 o 
   1   3   9       33.16       30.14      1.73 o 
   2   3   9       29.14       27.15      1.64 o 
   3   3   9       28.48       29.75      1.74 o 
   4   3   9       14.56       15.45      1.62 o 
   5   3   9        7.05        7.32      1.13 o 
   6   3   9        0.51       -1.09      1.13 o 
  -7   4   9        1.21        1.94      0.95 o 
  -6   4   9        2.61        0.88      0.69 o 
  -5   4   9        0.04        0.14      0.60 o 
  -4   4   9        2.01        1.15      0.55 o 
  -3   4   9        0.29        0.68      0.76 o 
  -2   4   9       22.48       25.18      2.07 o 
  -1   4   9       33.85       32.84      2.31 o 
   0   4   9        3.13        2.97      0.92 o 
   1   4   9        5.16        5.59      1.28 o 
   2   4   9        0.92        0.96      0.51 o 
   3   4   9        5.49        5.73      0.87 o 
   4   4   9        3.06        3.92      0.76 o 
   5   4   9        2.45        2.62      1.39 o 
   6   4   9        0.14        0.14      0.59 o 
  -6   5   9        3.44        6.71      1.65 o 
  -5   5   9        7.12        6.09      1.27 o 
  -4   5   9        3.45        3.77      1.02 o 
  -3   5   9        0.18        0.15      0.64 o 
  -2   5   9        8.49       11.87      1.54 o 
  -1   5   9       12.34       12.00      1.51 o 
   0   5   9        4.26        2.94      1.28 o 
   1   5   9        0.89        0.89      1.39 o 
   2   5   9        2.03        1.50      0.85 o 
   3   5   9        1.87        1.11      0.57 o 
   4   5   9        6.35        5.41      1.14 o 
   5   5   9        0.47        1.42      0.99 o 
   6   5   9        2.26        2.13      1.04 o 
  -4   6   9        2.96        2.74      1.23 o 
  -3   6   9        7.20        9.79      1.47 o 
  -2   6   9        3.03        2.57      1.06 o 
  -1   6   9        2.64        2.08      1.94 o 
   0   6   9        3.04        4.36      2.36 o 
   1   6   9        3.22        4.73      2.39 o 
   2   6   9        1.69        0.80      1.96 o 
   3   6   9        3.01        4.82      1.51 o 
  -3   0  10       46.28       48.84      4.16 o 
  -2   0  10        8.98       12.50      1.32 o 
  -1   0  10       20.06       19.39      1.96 o 
   0   0  10        1.43        0.47      0.47 o 
   1   0  10       28.66       31.49      2.39 o 
   2   0  10       42.59       42.13      2.44 o 
   3   0  10       50.00       42.38      3.40 o 
   4   0  10       95.19      100.14      6.15 o 
   5   0  10       24.79       30.69      3.45 o 
   6   0  10        0.75        3.22      1.28 o 
  -7   1  10        4.33        5.72      1.75 o 
  -6   1  10        5.22        5.91      1.70 o 
  -5   1  10        3.78        4.96      1.23 o 
  -4   1  10       11.18       14.47      2.27 o 
  -3   1  10       11.95       14.61      2.27 o 
  -2   1  10       75.06       69.02      3.58 o 
  -1   1  10        5.98        5.41      0.75 o 
   0   1  10       12.76       12.41      0.93 o 
   1   1  10       21.32       20.67      1.22 o 
   2   1  10       14.58       16.43      1.07 o 
   3   1  10        0.35        0.72      0.35 o 
   4   1  10       29.61       32.19      1.86 o 
   5   1  10       13.60       14.39      1.69 o 
   6   1  10        0.02        0.02      0.65 o 
  -7   2  10        2.27        0.05      0.85 o 
  -6   2  10        0.02        0.40      1.61 o 
  -5   2  10        0.05       -0.14      0.47 o 
  -4   2  10        8.98        9.90      1.30 o 
  -3   2  10        5.09        4.86      1.65 o 
  -2   2  10       13.88       12.28      0.92 o 
  -1   2  10       24.84       23.51      1.28 o 
   0   2  10       43.99       42.05      1.72 o 
   1   2  10        6.19        6.34      0.70 o 
   2   2  10       29.48       30.68      1.46 o 
   3   2  10       27.37       28.06      1.69 o 
   4   2  10        3.18        3.06      0.99 o 
   5   2  10        1.03        0.52      0.80 o 
   6   2  10        0.70        1.70      1.28 o 
  -7   3  10        2.02        3.47      1.00 o 
  -6   3  10        1.37        0.95      0.57 o 
  -5   3  10        0.70        1.88      0.78 o 
  -4   3  10        1.77        1.62      0.77 o 
  -3   3  10        4.55        5.59      1.10 o 
  -2   3  10        4.70        5.58      1.05 o 
  -1   3  10        7.55       10.62      2.20 o 
   0   3  10        6.43        6.37      0.90 o 
   1   3  10        9.58        8.07      1.07 o 
   2   3  10       18.97       17.07      1.41 o 
   3   3  10        0.70        0.45      0.62 o 
   4   3  10        4.71        5.64      0.86 o 
   5   3  10        1.90        0.83      0.70 o 
  -6   4  10        0.06       -0.87      0.87 o 
  -5   4  10        3.76        1.13      1.02 o 
  -4   4  10        1.69        2.19      0.83 o 
  -3   4  10        1.26        1.70      0.78 o 
  -2   4  10        2.25        2.53      0.84 o 
  -1   4  10       15.16       17.20      1.73 o 
   0   4  10        1.06        1.63      0.62 o 
   1   4  10        6.97        7.47      1.20 o 
   2   4  10        4.13        5.02      0.85 o 
   3   4  10        0.74        0.81      0.53 o 
   4   4  10        2.80        4.19      0.79 o 
   5   4  10        0.83       -0.05      0.71 o 
  -4   5  10        1.78        2.93      0.88 o 
  -3   5  10        8.17        8.82      1.56 o 
  -2   5  10       23.37       23.06      2.15 o 
  -1   5  10        5.50        4.23      1.00 o 
   0   5  10        1.36        1.41      0.68 o 
   1   5  10       10.99       14.45      1.72 o 
   2   5  10        1.19        3.70      1.00 o 
   3   5  10        2.22        2.79      1.32 o 
   4   5  10        4.08        2.98      1.13 o 
  -5   1  11       15.74       21.18      2.88 o 
  -4   1  11        7.77        8.42      1.84 o 
  -3   1  11        6.87        7.61      1.75 o 
  -2   1  11        5.11        5.49      1.03 o 
  -1   1  11        2.25        2.39      0.59 o 
   0   1  11        0.67        0.41      0.34 o 
   1   1  11       18.80       19.74      1.25 o 
   2   1  11        7.74        8.22      0.84 o 
   3   1  11       12.28       12.81      1.25 o 
   4   1  11       17.12       16.75      1.87 o 
   5   1  11       15.02       17.07      2.74 o 
  -5   2  11        1.00        1.70      0.85 o 
  -4   2  11        2.93        2.27      1.18 o 
  -3   2  11        3.47        4.49      1.42 o 
  -2   2  11        8.29        8.37      1.26 o 
  -1   2  11        1.70        2.27      0.60 o 
   0   2  11        0.18        0.58      0.49 o 
   1   2  11        7.34        7.84      0.83 o 
   2   2  11       19.20       18.56      1.26 o 
   3   2  11        7.95        8.29      1.60 o 
   4   2  11        5.46        3.76      0.82 o 
  -4   3  11        2.54        2.46      1.28 o 
  -3   3  11        4.88        4.59      1.32 o 
  -2   3  11        3.74        3.28      0.89 o 
  -1   3  11       21.72       21.71      2.04 o 
   0   3  11       11.56        9.97      1.12 o 
   1   3  11        3.78        4.11      0.81 o 
   2   3  11        5.38        2.81      0.82 o 
   3   3  11        0.86        2.78      0.91 o 
   4   3  11        0.74        2.36      1.04 o 
  -5   4  11        3.20        4.54      1.61 o 
  -4   4  11        0.18        1.04      1.23 o 
  -3   4  11        9.46       10.35      2.08 o 
  -2   4  11       25.55       37.12      3.78 o 
  -1   4  11       22.72       28.57      2.34 o 
   0   4  11        3.17        3.40      0.78 o 
   1   4  11        3.86        3.37      1.04 o 
   2   4  11        2.62        3.36      0.89 o 
   3   4  11        5.90        6.08      1.37 o 
   4   4  11        2.12        0.73      0.60 o 
  -2   5  11        4.25        3.50      1.65 o 
  -1   5  11        1.27        2.22      1.18 o 
   0   5  11        1.89        3.26      1.28 o 
   1   5  11        0.73        0.33      0.90 o 
   2   5  11        4.41        5.82      1.80 o 
  -3   0  12       21.47       21.61      2.98 o 
  -2   0  12        1.76        0.09      0.76 o 
  -1   0  12        6.05        5.53      1.06 o 
   0   0  12        3.82        3.83      0.88 o 
   1   0  12        0.74        0.86      0.56 o 
   2   0  12        0.84        0.76      0.90 o 
   3   0  12        1.40        3.22      1.37 o 
  -3   1  12        5.69        6.38      1.82 o 
  -2   1  12        2.80        2.34      0.78 o 
  -1   1  12        7.68        6.02      0.77 o 
   0   1  12        1.36        1.19      0.41 o 
   1   1  12        2.77        3.02      0.83 o 
   2   1  12        3.99        3.40      0.55 o 
   3   1  12        4.18        3.75      0.80 o 
  -2   2  12        2.36        2.88      1.28 o 
  -1   2  12        2.92        3.13      0.69 o 
   0   2  12        3.31        2.74      0.57 o 
   1   2  12        0.14       -0.37      0.37 o 
   2   2  12        3.99        2.14      0.65 o 
   3   2  12        5.44        7.28      1.75 o 
   0   3  12        0.13        1.02      0.57 o 
   1   3  12        0.44        0.34      0.43 o 
   2   3  12        0.71        1.23      0.99 o 
   3   3  12        2.12        2.18      1.09 o 
  -1   1  13        0.13       -0.14      0.66 o 
   0   1  13        0.26       -0.49      0.49 o 
   1   1  13        0.76        2.30      0.66 o 
   2   1  13        2.75        1.70      0.99 o 
  -1   2  13       11.17        9.55      1.99 o 
   0   2  13        2.18        3.13      1.15 o 
   1   2  13        0.33        0.66      0.54 o 
                                                 
